# Supplementary material for: ﻿New Species of Virola (Myristicaceae) from South America
Source: PhytoKeys. 2022 May 30;197:81–148. doi: 10.3897/phytokeys.197.81367 (PMC9849048; doi:10.3897/phytokeys.197.81367)
Supplement: XML Treatment for Virola aguarunana [file phytokeys.197.81367-treatment1.xml]

<!DOCTYPE tp:taxon-treatment
  PUBLIC "-//TaxonX//DTD Taxonomic Treatment Publishing DTD v0 20100105//EN" "tax-treatment-NSO.dtd">
<tp:taxon-treatment xmlns:tp="http://www.plazi.org/taxpub"><tp:treatment-meta><kwd-group><label>Taxon classification</label><kwd>
              <named-content content-type="kingdom">Plantae</named-content>
            </kwd><kwd>
              <named-content content-type="order">Magnoliales</named-content>
            </kwd><kwd>
              <named-content content-type="family">Myristicaceae</named-content>
            </kwd></kwd-group><mixed-citation publication-type="journal"><person-group><name><surname>Santamaría-Aguilar</surname><given-names>Daniel</given-names></name><name><surname>Lagomarsino</surname><given-names>Laura P.</given-names></name></person-group><article-title>﻿New Species of <italic><tp:taxon-name><tp:taxon-name-part taxon-name-part-type="genus" reg="Virola">Virola</tp:taxon-name-part></tp:taxon-name></italic> (<tp:taxon-name><tp:taxon-name-part taxon-name-part-type="family">Myristicaceae</tp:taxon-name-part></tp:taxon-name>) from South America</article-title><source>PhytoKeys</source><day>30</day><month>05</month><year>2022</year><volume>197</volume><fpage>81</fpage><lpage>148</lpage><pub-id pub-id-type="doi">10.3897/phytokeys.197.81367</pub-id></mixed-citation></tp:treatment-meta><tp:nomenclature><label>﻿1.</label><tp:taxon-name>
            <object-id xmlns:xlink="http://www.w3.org/1999/xlink" content-type="arpha" xlink:type="simple">8D45C222-88FD-5FA9-8C30-4CEFBF415C32</object-id>
            <tp:taxon-name-part taxon-name-part-type="genus" reg="Virola">Virola</tp:taxon-name-part>
            <tp:taxon-name-part taxon-name-part-type="species" reg="aguarunana">aguarunana</tp:taxon-name-part>
            <object-id xmlns:xlink="http://www.w3.org/1999/xlink" content-type="ipni" xlink:type="simple">urn:lsid:ipni.org:names:77298660-1</object-id>
          </tp:taxon-name><tp:taxon-authority>D. Santam.</tp:taxon-authority><tp:taxon-status xmlns:xlink="http://www.w3.org/1999/xlink" xlink:type="simple">sp. nov.</tp:taxon-status></tp:nomenclature><tp:treatment-sec sec-type="material" id="SECID0E1BAI"><title>Type.</title><p><bold>Peru. Amazonas</bold>: Bagua, distrito Imaza, Comunidad Aguaruna Putuim (anexo Yamayakat), zona de colinas altas 24SW de Putuim, [<named-content xmlns:xlink="http://www.w3.org/1999/xlink" content-type="dwc:verbatimCoordinates" xlink:type="simple"><named-content content-type="geo-json" specific-use="{&#34;type&#34;:&#34;Point&#34;,&#34;coordinates&#34;:[-78.388889,-5.013056]}" id="NCID0EFCAI" xlink:type="simple">05°00'47"S, 078°23'20"W</named-content></named-content>], 700 m, 22 Sep 1994 (fr), <italic>C. Díaz</italic>, <italic>A. Peña</italic>, <italic>&amp; P. Ataim 7195</italic> (holotype: MO! [accession 04808693, barcode MO-1405111]; isotypes: UPCB [n.v.]). Fig. <xref ref-type="fig" rid="F5">5</xref></p><fig id="F5" position="float" orientation="portrait"><object-id xmlns:xlink="http://www.w3.org/1999/xlink" content-type="doi" xlink:type="simple">10.3897/phytokeys.197.81367.figure5</object-id><object-id xmlns:xlink="http://www.w3.org/1999/xlink" content-type="arpha" xlink:type="simple">22171080-04E6-58E6-88F1-57155836ED0A</object-id><label>Figure 5.</label><caption><p><italic><tp:taxon-name><tp:taxon-name-part taxon-name-part-type="genus" reg="Virola">Virola</tp:taxon-name-part><tp:taxon-name-part taxon-name-part-type="species" reg="aguarunana">aguarunana</tp:taxon-name-part></tp:taxon-name></italic><bold>A</bold> branch with staminate inflorescence, including detail of abaxial leaf surface <bold>B</bold> partial staminate inflorescence <bold>C</bold> staminate perianth, with detail of trichomes (left) <bold>D</bold> medial sections of staminate perianth, showing the internal surface and androecium, with a closeup of the filament column and anthers (right) <bold>E</bold> fruit with detail of trichomes (left), with open fruit showing laciniate aril. Drawn by Bobbi Angell based on <italic>C. Díaz et al. 7700A</italic> (<bold>A–E</bold>; MO) and <italic>C. Díaz et al. 7195</italic> (<bold>F</bold>; MO).</p></caption><graphic xmlns:xlink="http://www.w3.org/1999/xlink" xlink:href="phytokeys-197-081_article-81367__-g005.jpg" position="float" orientation="portrait" xlink:type="simple" id="oo_688793.jpg"><uri content-type="original_file" xlink:type="simple">https://binary.pensoft.net/fig/688793</uri></graphic></fig></tp:treatment-sec><tp:treatment-sec sec-type="diagnosis" id="SECID0E4DAI"><title>Diagnosis.</title><p><italic><tp:taxon-name><tp:taxon-name-part taxon-name-part-type="genus" reg="Virola">Virola</tp:taxon-name-part><tp:taxon-name-part taxon-name-part-type="species" reg="aguarunana">aguarunana</tp:taxon-name-part></tp:taxon-name></italic> was mainly confused with <italic><tp:taxon-name><tp:taxon-name-part taxon-name-part-type="genus" reg="Virola">V.</tp:taxon-name-part><tp:taxon-name-part taxon-name-part-type="species" reg="calophylla">calophylla</tp:taxon-name-part></tp:taxon-name></italic>. Both species share stellate and sessile trichomes and well-separated lateral veins. Morphologically, it differs because the new species has sparsely pubescent abaxial leaf surface (vs. densely pubescent), long staminate perianth ([2–] 2.5–2.7 mm vs. 1–2.1 mm long), and fruits that are covered by a dense layer of trichomes (vs. covered with an inconspicuous layer of trichomes).</p><p><bold><italic>Tree</italic></bold> 16–20 m tall, diameter and inner bark not described. <bold><italic>Exudate</italic></bold> transparent, oxidizing to red, location of exudate on plant not stated. <bold><italic>Twigs</italic></bold> 0.18–0.27 cm thick, terete to slightly angled, tomentose to puberulent, trichomes dendritic, sessile, brown to ferruginous, sometimes slightly lenticellate. <bold><italic>Leaves</italic></bold> young terminal bud 0.8–1 × 0.16–0.18 cm; petiole 0.9–1.5 (–1.7) × 0.18–0.28 cm, slightly canaliculate, sometimes with very short alate, tomentose, the trichomes dendritic or sometimes stellate; leaf blades (10.7–) 14–22.7 × 4–8.5 cm, oblong-elliptic to ovate; adaxial surface of mature leaves that dry pale to dark brown or blackish, the surface smooth, sometimes shiny, glabrous; abaxial surface dries grayish pale to dark brown, sparsely pubescent, the trichomes stellate or sometimes stellate with dendriform trichomes along the main veins, the stellate trichomes 0.1–0.15 mm diameter, sessile, the central part of the trichome reddish, the branches pale brown-reddish or colorless; lateral veins 13–16 per side, 4–6 per 5 cm, spaced 0.8–1.1 (–1.5) cm, on adaxial side, the same color as the adaxial surface, flat, on abaxial surface raised, laterally compressed, tomentose, arcuate-ascending, slightly anastomosing near the margin and without forming a marked intramarginal vein; tertiary veins slightly visible on both leaf surfaces; midvein adaxially flat to slightly elevated, abaxially raised, rounded, laterally compressed or something triangular, tomentose; base acute to rounded, not revolute, flat; margin flat; apex acuminate. <bold><italic>Staminate inflorescences</italic></bold> 2.2–2.5 cm long, axes flattened, tomentose, the trichomes dendritic, ferruginous; peduncle 0.8–1.1 × 0.1–0.2 cm; main axes with 5 ramifications, the first pair opposite, the others alternate; bracts not seen. <bold><italic>Staminate flowers</italic></bold> (in bud) in dense terminal fascicles of 8–16+ flowers, borne on a receptacle (2–) 3.5–4.5 mm wide; perianth (2–) 2.5–2.7 mm long, obovate, fleshy, brown to brown greenish, connateconnate by 1.3–1.6 mm long, 1.3–1.6 mm long, external surface densely pubescent with ferruginous dendritic trichomes, internal surface moderately pubescent on the lobes; lobes 3, 0.9–1.2 (–1.4) × 0.3–0.8 mm and 0.1–0.2 mm thick, without resinous punctuations when rehydrated; stamens 3, the filament column 0.4–0.5 mm long and ca. 0.2–0.3 mm wide, glabrous, straight or rarely as a bottle shape, not constricted at the apex; anthers 0.6–0.9 mm long and 0.2–0.4 mm wide; apiculus 0.1–0.2 mm long or appearing absent (<italic>R. Rojas et al. 486</italic>), obtuse, connate. <bold><italic>Pistillate inflorescences</italic></bold> and <bold><italic>pistillate flowers</italic></bold> not seen. <bold><italic>Infructescence</italic></bold> 3.4–5 cm long, with 1–2 fruits, peduncle 1.5–2 cm × 0.35–0.46 cm. <bold><italic>Fruits</italic></bold> 2.9–3.5 × 1.8–2.2 cm, green or brown (probably due to pubescence) when fresh, pyriform to subglobose (with narrow base), stipitate, densely tomentose, the trichomes dendritic (ca. 0.2 mm long), ferruginous, and falling easily to the touch as dust, the surface slightly rugose, the line of dehiscence smooth to slightly carinate, the base obtuse, the apex acute to obtuse; pericarp 2–2.5 mm thick; pedicel 0.5–0.6 cm long. <bold><italic>Seed</italic></bold> ca. 2 × 1.6 the testa drying brownish reddish, grooved; aril color when fresh not described, blackish to brownish reddish when dry, the texture dry and thin, laciniate almost to the base, in narrow bands distally.</p></tp:treatment-sec><tp:treatment-sec sec-type="description" id="SECID0EAGAI"><title>Distinctive characters..</title><p><italic><tp:taxon-name><tp:taxon-name-part taxon-name-part-type="genus" reg="Virola">Virola</tp:taxon-name-part><tp:taxon-name-part taxon-name-part-type="species" reg="aguarunana">aguarunana</tp:taxon-name-part></tp:taxon-name></italic> is recognized by its very short staminate inflorescences (2.2–2.5 cm long) with dense fascicles of flowers, relatively thin perianth that is externally densely pubescent and internally moderately pubescent, and a filament column that is shorter (0.4–0.5 mm long) than the anthers (0.6–0.9 mm long). It is further distinguished by its pyriform to subglobose fruits covered with ferruginous trichomes (Fig. <xref ref-type="fig" rid="F6">6A</xref>) that fall easy to the touch and leaf blades usually that are narrow with well-separated later veins and scattered pubescence of stellate and sessile trichomes, on the abaxial surface (Fig. <xref ref-type="fig" rid="F4">4A</xref>).</p><fig id="F6" position="float" orientation="portrait"><object-id xmlns:xlink="http://www.w3.org/1999/xlink" content-type="doi" xlink:type="simple">10.3897/phytokeys.197.81367.figure6</object-id><object-id xmlns:xlink="http://www.w3.org/1999/xlink" content-type="arpha" xlink:type="simple">DF5EEE8A-45BB-5466-A715-4F70F4250322</object-id><label>Figure 6.</label><caption><p>Comparison of fruits of newly described <italic><tp:taxon-name><tp:taxon-name-part taxon-name-part-type="genus" reg="Virola">Virola</tp:taxon-name-part></tp:taxon-name></italic> species, with those species that are morphologically similar to them, noting the shape, indument, a pericarp thickness <bold>A</bold><italic><tp:taxon-name><tp:taxon-name-part taxon-name-part-type="genus" reg="Virola">V.</tp:taxon-name-part><tp:taxon-name-part taxon-name-part-type="species" reg="aguarunana">aguarunana</tp:taxon-name-part></tp:taxon-name></italic> (<italic>C. Díaz et al. 7195</italic>, MO) <bold>B</bold><italic><tp:taxon-name><tp:taxon-name-part taxon-name-part-type="genus" reg="Virola">V.</tp:taxon-name-part><tp:taxon-name-part taxon-name-part-type="species" reg="alvaroperezii">alvaroperezii</tp:taxon-name-part></tp:taxon-name></italic> (<italic>D. Rubio et al. 2205</italic>, MO) <bold>C</bold><italic><tp:taxon-name><tp:taxon-name-part taxon-name-part-type="genus" reg="Virola">V.</tp:taxon-name-part><tp:taxon-name-part taxon-name-part-type="species" reg="bombuscaroensis">bombuscaroensis</tp:taxon-name-part></tp:taxon-name></italic> (<italic>J. Homeier 4507</italic>, MO) <bold>D</bold><italic><tp:taxon-name><tp:taxon-name-part taxon-name-part-type="genus" reg="Virola">V.</tp:taxon-name-part><tp:taxon-name-part taxon-name-part-type="species" reg="calimensis">calimensis</tp:taxon-name-part></tp:taxon-name></italic> (<italic>M. Monsalve 158</italic>, MO) <bold>E</bold><italic><tp:taxon-name><tp:taxon-name-part taxon-name-part-type="genus" reg="Virola">V.</tp:taxon-name-part><tp:taxon-name-part taxon-name-part-type="species" reg="calophylla">calophylla</tp:taxon-name-part></tp:taxon-name></italic> (<italic>J. J. Pipoly 15614</italic>, MO) <bold>F</bold><italic><tp:taxon-name><tp:taxon-name-part taxon-name-part-type="genus" reg="Virola">V.</tp:taxon-name-part><tp:taxon-name-part taxon-name-part-type="species" reg="calophylloidea">calophylloidea</tp:taxon-name-part></tp:taxon-name></italic> (<italic>S. R. Lowrie et al. 54</italic>, MO) <bold>G</bold><italic><tp:taxon-name><tp:taxon-name-part taxon-name-part-type="genus" reg="Virola">V.</tp:taxon-name-part><tp:taxon-name-part taxon-name-part-type="species" reg="cogolloi">cogolloi</tp:taxon-name-part></tp:taxon-name></italic> (<italic>D. Cárdenas &amp; E. Alvarez 3239</italic>, MO) <bold>H</bold><italic><tp:taxon-name><tp:taxon-name-part taxon-name-part-type="genus" reg="Virola">V.</tp:taxon-name-part><tp:taxon-name-part taxon-name-part-type="species" reg="macrocarpa">macrocarpa</tp:taxon-name-part></tp:taxon-name></italic> (<italic>A. E. Lawrance 675</italic>, MO) <bold>I</bold><italic><tp:taxon-name><tp:taxon-name-part taxon-name-part-type="genus" reg="Virola">V.</tp:taxon-name-part><tp:taxon-name-part taxon-name-part-type="species" reg="excisa">excisa</tp:taxon-name-part></tp:taxon-name></italic> (<italic>W. Palacios 3186</italic>, MO) <bold>J</bold><italic><tp:taxon-name><tp:taxon-name-part taxon-name-part-type="genus" reg="Virola">V.</tp:taxon-name-part><tp:taxon-name-part taxon-name-part-type="species" reg="obovata">obovata</tp:taxon-name-part></tp:taxon-name></italic> (<italic>R. Vásquez &amp; N. Jaramillo 3822</italic>, MO) <bold>K</bold><italic><tp:taxon-name><tp:taxon-name-part taxon-name-part-type="genus" reg="Virola">V.</tp:taxon-name-part><tp:taxon-name-part taxon-name-part-type="species" reg="peruviana">peruviana</tp:taxon-name-part></tp:taxon-name></italic> (<italic>D. N. Smith &amp; V. García 13841</italic>, MO). <bold>L</bold><italic><tp:taxon-name><tp:taxon-name-part taxon-name-part-type="genus" reg="Virola">V.</tp:taxon-name-part><tp:taxon-name-part taxon-name-part-type="species" reg="parkeri">parkeri</tp:taxon-name-part></tp:taxon-name></italic> (<italic>A. Monteagudo et al. 10761</italic>, MO) <bold>M</bold><italic><tp:taxon-name><tp:taxon-name-part taxon-name-part-type="genus" reg="Virola">V.</tp:taxon-name-part><tp:taxon-name-part taxon-name-part-type="species" reg="yasuniana">yasuniana</tp:taxon-name-part></tp:taxon-name></italic> (<italic>Á. Pérez &amp; W. Santillán 4361</italic>, MO; right and below from <italic>V. Zak &amp; S. Espinoza 5149</italic>, MO) <bold>N</bold><italic><tp:taxon-name><tp:taxon-name-part taxon-name-part-type="genus" reg="Virola">V.</tp:taxon-name-part><tp:taxon-name-part taxon-name-part-type="species" reg="tuckerae">tuckerae</tp:taxon-name-part></tp:taxon-name></italic> (<italic>Á. Cogollo et al. 3924</italic>, COL). Scale bars: 1 cm.</p></caption><graphic xmlns:xlink="http://www.w3.org/1999/xlink" xlink:href="phytokeys-197-081_article-81367__-g006.jpg" position="float" orientation="portrait" xlink:type="simple" id="oo_688794.jpg"><uri content-type="original_file" xlink:type="simple">https://binary.pensoft.net/fig/688794</uri></graphic></fig></tp:treatment-sec><tp:treatment-sec sec-type="etymology" id="SECID0EBOAI"><title>Etymology.</title><p>The specific epithet honors the Aguaruna people, who live in the area where this species was collected.</p></tp:treatment-sec><tp:treatment-sec sec-type="distribution" id="SECID0EGOAI"><title>Distribution.</title><p><italic><tp:taxon-name><tp:taxon-name-part taxon-name-part-type="genus" reg="Virola">Virola</tp:taxon-name-part><tp:taxon-name-part taxon-name-part-type="species" reg="aguarunana">aguarunana</tp:taxon-name-part></tp:taxon-name></italic> is known only from the Amazonas Department of Peru (Fig. <xref ref-type="fig" rid="F18">18A</xref>). This tree has been collected along creek margins on rocky soils with abundant organic material at 700–800 m elevation. The region is also home to other notable species, including many magnoliids— <italic><tp:taxon-name><tp:taxon-name-part taxon-name-part-type="genus" reg="Compsoneura">Compsoneura</tp:taxon-name-part><tp:taxon-name-part taxon-name-part-type="species" reg="diazii">diazii</tp:taxon-name-part></tp:taxon-name></italic> Janovec (<tp:taxon-name><tp:taxon-name-part taxon-name-part-type="family">Myristicaceae</tp:taxon-name-part></tp:taxon-name>), <italic><tp:taxon-name><tp:taxon-name-part taxon-name-part-type="genus" reg="Cremastosperma">Cremastosperma</tp:taxon-name-part><tp:taxon-name-part taxon-name-part-type="species" reg="bullatum">bullatum</tp:taxon-name-part></tp:taxon-name></italic> Pirie, <italic><tp:taxon-name><tp:taxon-name-part taxon-name-part-type="genus" reg="Cremastosperma">Cremastosperma</tp:taxon-name-part><tp:taxon-name-part taxon-name-part-type="species" reg="yamayakatense">yamayakatense</tp:taxon-name-part></tp:taxon-name></italic> Pirie (<tp:taxon-name><tp:taxon-name-part taxon-name-part-type="family">Annonaceae</tp:taxon-name-part></tp:taxon-name>), <italic><tp:taxon-name><tp:taxon-name-part taxon-name-part-type="genus" reg="Ocotea">Ocotea</tp:taxon-name-part><tp:taxon-name-part taxon-name-part-type="species" reg="imazensis">imazensis</tp:taxon-name-part></tp:taxon-name></italic> van der Werff, <italic><tp:taxon-name><tp:taxon-name-part taxon-name-part-type="genus" reg="Ocotea">Ocotea</tp:taxon-name-part><tp:taxon-name-part taxon-name-part-type="species" reg="leptophylla">leptophylla</tp:taxon-name-part></tp:taxon-name></italic> van der Werff (<tp:taxon-name><tp:taxon-name-part taxon-name-part-type="family">Lauraceae</tp:taxon-name-part></tp:taxon-name>)— as well <italic><tp:taxon-name><tp:taxon-name-part taxon-name-part-type="genus" reg="Dacryodes">Dacryodes</tp:taxon-name-part><tp:taxon-name-part taxon-name-part-type="species" reg="uruts-kunchae">uruts-kunchae</tp:taxon-name-part></tp:taxon-name></italic> Daly, M. C. Martínez &amp; D. A. Neill (<tp:taxon-name><tp:taxon-name-part taxon-name-part-type="family">Burseraceae</tp:taxon-name-part></tp:taxon-name>) and <italic><tp:taxon-name><tp:taxon-name-part taxon-name-part-type="genus" reg="Quipuanthus">Quipuanthus</tp:taxon-name-part><tp:taxon-name-part taxon-name-part-type="species" reg="epipetricus">epipetricus</tp:taxon-name-part></tp:taxon-name></italic> Michelang. &amp; C. Ulloa (<tp:taxon-name><tp:taxon-name-part taxon-name-part-type="family">Melastomataceae</tp:taxon-name-part></tp:taxon-name>), among many others.</p></tp:treatment-sec><tp:treatment-sec sec-type="phenology" id="SECID0EBSAI"><title>Phenology.</title><p>Staminate buds and flowers of <italic><tp:taxon-name><tp:taxon-name-part taxon-name-part-type="genus" reg="Virola">Virola</tp:taxon-name-part><tp:taxon-name-part taxon-name-part-type="species" reg="aguarunana">aguarunana</tp:taxon-name-part></tp:taxon-name></italic> have been recorded in January, October, and November; pistillate flowers were not seen in the studied material. Fruits have been collected in August and September.</p></tp:treatment-sec><tp:treatment-sec sec-type="Common name and uses" id="SECID0ESSAI"><title>Common name and uses.</title><p>No common names or uses are mentioned among the herbarium specimens observed.</p></tp:treatment-sec><tp:treatment-sec sec-type="Preliminary conservation status" id="SECID0EXSAI"><title>Preliminary conservation status.</title><p><italic><tp:taxon-name><tp:taxon-name-part taxon-name-part-type="genus" reg="Virola">Virola</tp:taxon-name-part><tp:taxon-name-part taxon-name-part-type="species" reg="aguarunana">aguarunana</tp:taxon-name-part></tp:taxon-name></italic> is Endangered following IUCN criteria B1a and B2a. It is known from two localities, has an <abbrev xmlns:xlink="http://www.w3.org/1999/xlink" xlink:title="extent of occurrence" id="ABBRID0EITAI" xlink:type="simple">EOO</abbrev> of 98 km<sup>2</sup>, and an <abbrev xmlns:xlink="http://www.w3.org/1999/xlink" xlink:title="area of occupancy" id="ABBRID0EOTAI" xlink:type="simple">AOO</abbrev> of 12 km<sup>2</sup>. Further justifying this status, this very small distribution is combined with occurrence in areas known to be impacted by forest declines driven by shifting agriculture demands (<xref ref-type="bibr" rid="B3">Antonelli 2022</xref>). Of the few species we were able to verify, the most recent was collected in 1997.</p></tp:treatment-sec><tp:treatment-sec sec-type="discussion" id="SECID0EYTAI"><title>Discussion.</title><p>Most of the specimens of <italic><tp:taxon-name><tp:taxon-name-part taxon-name-part-type="genus" reg="Virola">Virola</tp:taxon-name-part><tp:taxon-name-part taxon-name-part-type="species" reg="aguarunana">aguarunana</tp:taxon-name-part></tp:taxon-name></italic> were previously determined as <italic><tp:taxon-name><tp:taxon-name-part taxon-name-part-type="genus" reg="Virola">V.</tp:taxon-name-part><tp:taxon-name-part taxon-name-part-type="species" reg="calophylla">calophylla</tp:taxon-name-part></tp:taxon-name></italic> or <italic><tp:taxon-name><tp:taxon-name-part taxon-name-part-type="genus" reg="Virola">V.</tp:taxon-name-part><tp:taxon-name-part taxon-name-part-type="species" reg="sebifera">sebifera</tp:taxon-name-part></tp:taxon-name></italic>, both widely distributed in South America. The new species shares some characteristics with <italic><tp:taxon-name><tp:taxon-name-part taxon-name-part-type="genus" reg="Virola">V.</tp:taxon-name-part><tp:taxon-name-part taxon-name-part-type="species" reg="calophylla">calophylla</tp:taxon-name-part></tp:taxon-name></italic>, including a mixture of stellate and sessile trichomes and well-separated lateral veins (a feature shared with <italic><tp:taxon-name><tp:taxon-name-part taxon-name-part-type="genus" reg="Virola">V.</tp:taxon-name-part><tp:taxon-name-part taxon-name-part-type="species" reg="sebifera">sebifera</tp:taxon-name-part></tp:taxon-name></italic>). However, <italic><tp:taxon-name><tp:taxon-name-part taxon-name-part-type="genus" reg="Virola">V.</tp:taxon-name-part><tp:taxon-name-part taxon-name-part-type="species" reg="aguarunana">aguarunana</tp:taxon-name-part></tp:taxon-name></italic> can be distinguished by its sparsely pubescent abaxial leaf surface (vs. densely pubescent; Fig. <xref ref-type="fig" rid="F4">4A, E</xref>), longer staminate perianth ([2–] 2.5–2.7 mm vs. 1–2.1 mm long), a filament column that is shorter than the anthers (vs. longer than anthers), and fruits that are covered by a dense layer of trichomes (vs. covered with an inconspicuous layer of trichomes; Fig. <xref ref-type="fig" rid="F6">6A, E</xref>). <italic><tp:taxon-name><tp:taxon-name-part taxon-name-part-type="genus" reg="Virola">Virola</tp:taxon-name-part><tp:taxon-name-part taxon-name-part-type="species" reg="aguarunana">aguarunana</tp:taxon-name-part></tp:taxon-name></italic> shares the following traits with <italic><tp:taxon-name><tp:taxon-name-part taxon-name-part-type="genus" reg="Virola">V.</tp:taxon-name-part><tp:taxon-name-part taxon-name-part-type="species" reg="sebifera">sebifera</tp:taxon-name-part></tp:taxon-name></italic>: a filament column that is shorter than the anthers, fruits covered by a dense layer of trichomes, and the same leaf traits as shared with <italic><tp:taxon-name><tp:taxon-name-part taxon-name-part-type="genus" reg="Virola">V.</tp:taxon-name-part><tp:taxon-name-part taxon-name-part-type="species" reg="calophylla">calophylla</tp:taxon-name-part></tp:taxon-name></italic>. The new species differs from <italic><tp:taxon-name><tp:taxon-name-part taxon-name-part-type="genus" reg="Virola">V.</tp:taxon-name-part><tp:taxon-name-part taxon-name-part-type="species" reg="sebifera">sebifera</tp:taxon-name-part></tp:taxon-name></italic>, by the sessile trichomes on the abaxial leaf surface (vs. usually pediculate; compare with Fig. <xref ref-type="fig" rid="F4">4M</xref>) and larger fruits (2.9–3.5 × 1.8–2.2 cm vs. 1–1.9 [–2.1] × 0.7–1.4 [–1.7] cm). Additionally, <italic><tp:taxon-name><tp:taxon-name-part taxon-name-part-type="genus" reg="Virola">V.</tp:taxon-name-part><tp:taxon-name-part taxon-name-part-type="species" reg="aguarunana">aguarunana</tp:taxon-name-part></tp:taxon-name></italic> can be differentiated in both species for its short and narrow staminate inflorescences with flowers borne in dense terminal fascicles. Further, <italic><tp:taxon-name><tp:taxon-name-part taxon-name-part-type="genus" reg="Virola">V.</tp:taxon-name-part><tp:taxon-name-part taxon-name-part-type="species" reg="calophylla">calophylla</tp:taxon-name-part></tp:taxon-name></italic> and <italic><tp:taxon-name><tp:taxon-name-part taxon-name-part-type="genus" reg="Virola">V.</tp:taxon-name-part><tp:taxon-name-part taxon-name-part-type="species" reg="sebifera">sebifera</tp:taxon-name-part></tp:taxon-name></italic> tend to have larger leaf blades.</p></tp:treatment-sec><tp:treatment-sec sec-type="notes" id="SECID0EZYAI"><title>Notes.</title><p>The only seed that could be measured is from one of the two fruits of the specimen <italic>C. Díaz et al. 7195</italic> (MO), which is not well preserved. The typical seed size for <italic><tp:taxon-name><tp:taxon-name-part taxon-name-part-type="genus" reg="Virola">V.</tp:taxon-name-part><tp:taxon-name-part taxon-name-part-type="species" reg="aguarunana">aguarunana</tp:taxon-name-part></tp:taxon-name></italic> is likely larger than presented here.</p><p>The specimen <italic>D. Neill &amp; Dendrology course students 15280</italic> (MO; fr), from Cordillera del Cóndor, Zamora-Chinchipe, Ecuador may correspond to this species, though it is difficult to tell without flowers.</p></tp:treatment-sec><tp:treatment-sec sec-type="material" id="SECID0EQZAI"><title>Specimens examined.</title><p><bold>Peru. Amazonas</bold>: comunidad Aguaruna Putuim, anexo de Yamayakat, 700–750 m, 19 Jan 1996 (♂ fl), <italic>C. Díaz et al. 7700A</italic> (MO!); Comunidad Aguaruna de Wanás (Km 92 Carretera Bagua-Imacita), Cerros Chinim, 700–800 m, 29 Aug 1996 (fr), <italic>C. Díaz et al. 8054</italic> (F [image!], MO!); Comunidad Aguaruna de Kusú-Listra, Cerro Apág, margen derecha Quebrada Kusú, [<named-content xmlns:xlink="http://www.w3.org/1999/xlink" content-type="dwc:verbatimCoordinates" xlink:type="simple"><named-content content-type="geo-json" specific-use="{&#34;type&#34;:&#34;Point&#34;,&#34;coordinates&#34;:[-78.320000,-5.040000]}" id="NCID0E6ZAI" xlink:type="simple">05°02'24"S, 078°19'12"W</named-content></named-content>], 550 m, 19 Nov 1996 (fl bud), <italic>C. Díaz et al. 8086</italic> (MO!); Tayu Mujaji, Comunidad de Wawas, <named-content xmlns:xlink="http://www.w3.org/1999/xlink" content-type="dwc:verbatimCoordinates" xlink:type="simple"><named-content content-type="geo-json" specific-use="{&#34;type&#34;:&#34;Point&#34;,&#34;coordinates&#34;:[-78.361389,-5.256944]}" id="NCID0EJ1AI" xlink:type="simple">05°15'25"S, 078°21'41"W</named-content></named-content>, 800 m 25 Oct 1997 (♂ fl bud), <italic>R. Rojas et al. 486</italic> (MO!).</p></tp:treatment-sec><tp:treatment-sec><!--Section generated to contain objects referenced in tp:taxon-treatment.--><fig id="F4" position="float" orientation="portrait"><object-id xmlns:xlink="http://www.w3.org/1999/xlink" content-type="doi" xlink:type="simple">10.3897/phytokeys.197.81367.figure4</object-id><object-id xmlns:xlink="http://www.w3.org/1999/xlink" content-type="arpha" xlink:type="simple">43324E3F-7F85-50BD-9878-37800CC93722</object-id><label>Figure 4.</label><caption><p>Comparation of pattern of the lateral veins and trichomes on abaxial leaf surface (below) of the newly described species of <italic><tp:taxon-name><tp:taxon-name-part taxon-name-part-type="genus" reg="Virola">Virola</tp:taxon-name-part></tp:taxon-name></italic> and species that are morphologically similar <bold>A</bold><italic><tp:taxon-name><tp:taxon-name-part taxon-name-part-type="genus" reg="Virola">Virola</tp:taxon-name-part><tp:taxon-name-part taxon-name-part-type="species" reg="aguarunana">aguarunana</tp:taxon-name-part></tp:taxon-name></italic> (<italic>C. Díaz et al. 7700A</italic>, MO) <bold>B</bold><italic><tp:taxon-name><tp:taxon-name-part taxon-name-part-type="genus" reg="Virola">V.</tp:taxon-name-part><tp:taxon-name-part taxon-name-part-type="species" reg="alvaroperezii">alvaroperezii</tp:taxon-name-part></tp:taxon-name></italic> (<italic>G. Tipaz et al. 1789</italic>, MO) <bold>C</bold><italic><tp:taxon-name><tp:taxon-name-part taxon-name-part-type="genus" reg="Virola">V.</tp:taxon-name-part><tp:taxon-name-part taxon-name-part-type="species" reg="bombuscaroensis">bombuscaroensis</tp:taxon-name-part></tp:taxon-name></italic> (<italic>J. Homeier 4507</italic>, MO) <bold>D</bold><italic><tp:taxon-name><tp:taxon-name-part taxon-name-part-type="genus" reg="Virola">V.</tp:taxon-name-part><tp:taxon-name-part taxon-name-part-type="species" reg="calimensis">calimensis</tp:taxon-name-part></tp:taxon-name></italic> (<italic>M. Monsalve 1769</italic>, MO) <bold>E</bold><italic><tp:taxon-name><tp:taxon-name-part taxon-name-part-type="genus" reg="Virola">V.</tp:taxon-name-part><tp:taxon-name-part taxon-name-part-type="species" reg="calophylla">calophylla</tp:taxon-name-part></tp:taxon-name></italic> (<italic>J. E. L. da S. Ribeiro et al. 1138</italic>, MO) <bold>F</bold><italic><tp:taxon-name><tp:taxon-name-part taxon-name-part-type="genus" reg="Virola">V.</tp:taxon-name-part><tp:taxon-name-part taxon-name-part-type="species" reg="calophylloidea">calophylloidea</tp:taxon-name-part></tp:taxon-name></italic> (<italic>C. C. Berg et al. P18793</italic>, MO) <bold>G</bold><italic><tp:taxon-name><tp:taxon-name-part taxon-name-part-type="genus" reg="Virola">V.</tp:taxon-name-part><tp:taxon-name-part taxon-name-part-type="species" reg="cogolloi">cogolloi</tp:taxon-name-part></tp:taxon-name></italic> (<italic>Á. Cogollo et al. 4198</italic>, MO) <bold>H</bold><italic><tp:taxon-name><tp:taxon-name-part taxon-name-part-type="genus" reg="Virola">V.</tp:taxon-name-part><tp:taxon-name-part taxon-name-part-type="species" reg="excisa">excisa</tp:taxon-name-part></tp:taxon-name></italic> (<italic>C. E. Cerón &amp; F. Hurtado 4147</italic>, MO) <bold>I</bold><italic><tp:taxon-name><tp:taxon-name-part taxon-name-part-type="genus" reg="Virola">V.</tp:taxon-name-part><tp:taxon-name-part taxon-name-part-type="species" reg="obovata">obovata</tp:taxon-name-part></tp:taxon-name></italic> (<italic>R. Vásquez &amp; N. Jaramillo 3822</italic>, MO; below from <italic>A. [H.] Gentry &amp; J. Revilla 20448</italic>, MO) <bold>J</bold><italic><tp:taxon-name><tp:taxon-name-part taxon-name-part-type="genus" reg="Virola">V.</tp:taxon-name-part><tp:taxon-name-part taxon-name-part-type="species" reg="macrocarpa">macrocarpa</tp:taxon-name-part></tp:taxon-name></italic> (<italic>A. E. Lawrence 675</italic>, <bold>K</bold> below <italic>A. E. Lawrence 675</italic>, MO) <bold>K</bold><italic><tp:taxon-name><tp:taxon-name-part taxon-name-part-type="genus" reg="Virola">V.</tp:taxon-name-part><tp:taxon-name-part taxon-name-part-type="species" reg="parkeri">parkeri</tp:taxon-name-part></tp:taxon-name></italic> (<italic>A. Monteagudo et al. 10761</italic>, MO; below from <italic>M. Huamán et al. 334</italic>, MO) <bold>L</bold><italic><tp:taxon-name><tp:taxon-name-part taxon-name-part-type="genus" reg="Virola">V.</tp:taxon-name-part><tp:taxon-name-part taxon-name-part-type="species" reg="peruviana">peruviana</tp:taxon-name-part></tp:taxon-name></italic> (<italic>W. H. Lewis et al. 10074</italic>, MO) <bold>M</bold><italic><tp:taxon-name><tp:taxon-name-part taxon-name-part-type="genus" reg="Virola">V.</tp:taxon-name-part><tp:taxon-name-part taxon-name-part-type="species" reg="sebifera">sebifera</tp:taxon-name-part></tp:taxon-name></italic> (<italic>R. Aguilar 2171</italic>, MO) <bold>N</bold><italic><tp:taxon-name><tp:taxon-name-part taxon-name-part-type="genus" reg="Virola">V.</tp:taxon-name-part><tp:taxon-name-part taxon-name-part-type="species" reg="tuckerae">tuckerae</tp:taxon-name-part></tp:taxon-name></italic> (<italic>Á. Cogollo et al. 4147</italic>, MO) <bold>O</bold><italic><tp:taxon-name><tp:taxon-name-part taxon-name-part-type="genus" reg="Virola">V.</tp:taxon-name-part><tp:taxon-name-part taxon-name-part-type="species" reg="yasuniana">yasuniana</tp:taxon-name-part></tp:taxon-name></italic> (<italic>H. Vargas &amp; J. Cerda 678</italic>, MO). Scale bars: 1 cm.</p></caption><graphic xmlns:xlink="http://www.w3.org/1999/xlink" xlink:href="phytokeys-197-081_article-81367__-g004.jpg" position="float" orientation="portrait" xlink:type="simple" id="oo_688792.jpg"><uri content-type="original_file" xlink:type="simple">https://binary.pensoft.net/fig/688792</uri></graphic></fig><fig id="F18" position="float" orientation="portrait"><object-id xmlns:xlink="http://www.w3.org/1999/xlink" content-type="doi" xlink:type="simple">10.3897/phytokeys.197.81367.figure18</object-id><object-id xmlns:xlink="http://www.w3.org/1999/xlink" content-type="arpha" xlink:type="simple">57076B1A-34FA-581C-A960-BC37A36F1A37</object-id><label>Figure 18.</label><caption><p>Geographic distribution of the new species of <italic><tp:taxon-name><tp:taxon-name-part taxon-name-part-type="genus" reg="Virola">Virola</tp:taxon-name-part></tp:taxon-name></italic>.</p></caption><graphic xmlns:xlink="http://www.w3.org/1999/xlink" xlink:href="phytokeys-197-081_article-81367__-g018.jpg" position="float" orientation="portrait" xlink:type="simple" id="oo_688806.jpg"><uri content-type="original_file" xlink:type="simple">https://binary.pensoft.net/fig/688806</uri></graphic></fig></tp:treatment-sec><ref-list><ref id="B3"><mixed-citation xmlns:xlink="http://www.w3.org/1999/xlink" xlink:type="simple"><person-group><name name-style="western"><surname>Antonelli</surname><given-names>A</given-names></name></person-group> (<year>2022</year>) <article-title>The rise and fall of Neotropical biodiversity.</article-title><source>Botanical Journal of the Linnean Society</source><volume>199</volume>(<issue>1</issue>): <fpage>8</fpage>–<lpage>24</lpage>. <ext-link xlink:type="simple" ext-link-type="doi" xlink:href="10.1093/botlinnean/boab061">https://doi.org/10.1093/botlinnean/boab061</ext-link></mixed-citation></ref></ref-list></tp:taxon-treatment>
