# Supplementary material for: ﻿New Species of Virola (Myristicaceae) from South America
Source: PhytoKeys. 2022 May 30;197:81–148. doi: 10.3897/phytokeys.197.81367 (PMC9849048; doi:10.3897/phytokeys.197.81367)
Supplement: XML Treatment for Virola alvaroperezii [file phytokeys.197.81367-treatment2.xml]

<!DOCTYPE tp:taxon-treatment
  PUBLIC "-//TaxonX//DTD Taxonomic Treatment Publishing DTD v0 20100105//EN" "tax-treatment-NSO.dtd">
<tp:taxon-treatment xmlns:tp="http://www.plazi.org/taxpub"><tp:treatment-meta><kwd-group><label>Taxon classification</label><kwd>
              <named-content content-type="kingdom">Plantae</named-content>
            </kwd><kwd>
              <named-content content-type="order">Magnoliales</named-content>
            </kwd><kwd>
              <named-content content-type="family">Myristicaceae</named-content>
            </kwd></kwd-group><mixed-citation publication-type="journal"><person-group><name><surname>Santamaría-Aguilar</surname><given-names>Daniel</given-names></name><name><surname>Lagomarsino</surname><given-names>Laura P.</given-names></name></person-group><article-title>﻿New Species of <italic><tp:taxon-name><tp:taxon-name-part taxon-name-part-type="genus" reg="Virola">Virola</tp:taxon-name-part></tp:taxon-name></italic> (<tp:taxon-name><tp:taxon-name-part taxon-name-part-type="family">Myristicaceae</tp:taxon-name-part></tp:taxon-name>) from South America</article-title><source>PhytoKeys</source><day>30</day><month>05</month><year>2022</year><volume>197</volume><fpage>81</fpage><lpage>148</lpage><pub-id pub-id-type="doi">10.3897/phytokeys.197.81367</pub-id></mixed-citation></tp:treatment-meta><tp:nomenclature><label>﻿2.</label><tp:taxon-name>
            <object-id xmlns:xlink="http://www.w3.org/1999/xlink" content-type="arpha" xlink:type="simple">1D9442D9-ED21-599C-9E13-9ED331D901D4</object-id>
            <tp:taxon-name-part taxon-name-part-type="genus" reg="Virola">Virola</tp:taxon-name-part>
            <tp:taxon-name-part taxon-name-part-type="species" reg="alvaroperezii">alvaroperezii</tp:taxon-name-part>
            <object-id xmlns:xlink="http://www.w3.org/1999/xlink" content-type="ipni" xlink:type="simple">urn:lsid:ipni.org:names:77298661-1</object-id>
          </tp:taxon-name><tp:taxon-authority>D. Santam.</tp:taxon-authority><tp:taxon-status xmlns:xlink="http://www.w3.org/1999/xlink" xlink:type="simple">sp. nov.</tp:taxon-status></tp:nomenclature><tp:treatment-sec sec-type="material" id="SECID0EZ2AI"><title>Type.</title><p><bold>Ecuador. Carchi</bold>: Tulcan Cantón, Parroquia Tobar Donoso, Reserva Indígena Awá, Centro El Baboso, <named-content xmlns:xlink="http://www.w3.org/1999/xlink" content-type="dwc:verbatimCoordinates" xlink:type="simple"><named-content content-type="geo-json" specific-use="{&#34;type&#34;:&#34;Point&#34;,&#34;coordinates&#34;:[-78.416667,0.883333]}" id="NCID0EE3AI" xlink:type="simple">00°53'N, 078°25'W</named-content></named-content>, 1800 m, 17–27 Aug 1992 (♀ fl and fr), <italic>G. Tipaz, M. Tirado, C. Aulestia, N. Gale &amp; P. Ortiz 1789</italic> (holotype: MO-2 sheets! [flowers: accession 05005569, barcode MO-1528199; fruits: accession 05005570, barcode MO-1528198]; isotypes: QCNE [n.v.]). Fig. <xref ref-type="fig" rid="F7">7</xref></p><fig id="F7" position="float" orientation="portrait"><object-id xmlns:xlink="http://www.w3.org/1999/xlink" content-type="doi" xlink:type="simple">10.3897/phytokeys.197.81367.figure7</object-id><object-id xmlns:xlink="http://www.w3.org/1999/xlink" content-type="arpha" xlink:type="simple">2310564D-DE19-5693-8036-97BE2BFE10E1</object-id><label>Figure 7.</label><caption><p><italic><tp:taxon-name><tp:taxon-name-part taxon-name-part-type="genus" reg="Virola">Virola</tp:taxon-name-part><tp:taxon-name-part taxon-name-part-type="species" reg="alvaroperezii">alvaroperezii</tp:taxon-name-part></tp:taxon-name></italic><bold>A</bold> branch with pistillate inflorescence <bold>B</bold> lateral view of pistillate perianth (right), as well as a medial section (left) showing the internal side and gynoecium <bold>C</bold> medial sections of gynoecium, with enlargement of trichomes (right) and stigma (top) <bold>D</bold> lateral view of gynoecium after perianth has fallen <bold>E</bold> leaf blade with infructescence <bold>F</bold> abaxial surface of leaf blade showing the midvein with enlargement of trichomes <bold>G</bold> fruit with detail of indument (right). Drawn by Bobbi Angell based on <italic>G. Tipaz et al. 1789</italic> (<bold>A–B</bold> MO-05005569), and <italic>G. Tipaz et al. 1789</italic> (<bold>C–G</bold> MO-05005570).</p></caption><graphic xmlns:xlink="http://www.w3.org/1999/xlink" xlink:href="phytokeys-197-081_article-81367__-g007.jpg" position="float" orientation="portrait" xlink:type="simple" id="oo_688795.jpg"><uri content-type="original_file" xlink:type="simple">https://binary.pensoft.net/fig/688795</uri></graphic></fig></tp:treatment-sec><tp:treatment-sec sec-type="diagnosis" id="SECID0E34AI"><title>Diagnosis.</title><p><italic><tp:taxon-name><tp:taxon-name-part taxon-name-part-type="genus" reg="Virola">Virola</tp:taxon-name-part><tp:taxon-name-part taxon-name-part-type="species" reg="alvaroperezii">alvaroperezii</tp:taxon-name-part></tp:taxon-name></italic> is more similar to <italic><tp:taxon-name><tp:taxon-name-part taxon-name-part-type="genus" reg="Virola">V.</tp:taxon-name-part><tp:taxon-name-part taxon-name-part-type="species" reg="macrocarpa">macrocarpa</tp:taxon-name-part></tp:taxon-name></italic> and <italic><tp:taxon-name><tp:taxon-name-part taxon-name-part-type="genus" reg="Virola">V.</tp:taxon-name-part><tp:taxon-name-part taxon-name-part-type="species" reg="otobifolia">otobifolia</tp:taxon-name-part></tp:taxon-name></italic> from Colombia, Panama, respectively. All these species have relatively large leaf blades and fruits, with lateral veins that are well separated and the abaxial leaf surface covered with stellate, sessile trichomes. Morphologically, it differs from <italic><tp:taxon-name><tp:taxon-name-part taxon-name-part-type="genus" reg="Virola">V.</tp:taxon-name-part><tp:taxon-name-part taxon-name-part-type="species" reg="macrocarpa">macrocarpa</tp:taxon-name-part></tp:taxon-name></italic> and <italic><tp:taxon-name><tp:taxon-name-part taxon-name-part-type="genus" reg="Virola">V.</tp:taxon-name-part><tp:taxon-name-part taxon-name-part-type="species" reg="otobifolia">otobifolia</tp:taxon-name-part></tp:taxon-name></italic> by the abaxial leaf surface densely pubescent (vs. sparsely pubescent). Additionally, it differs from <italic><tp:taxon-name><tp:taxon-name-part taxon-name-part-type="genus" reg="Virola">V.</tp:taxon-name-part><tp:taxon-name-part taxon-name-part-type="species" reg="macrocarpa">macrocarpa</tp:taxon-name-part></tp:taxon-name></italic> in having lateral veins that are more separated ([2–] 2.4–2.7 cm apart vs. 0.8–1.5 cm apart), and large fruits (4.3–4.5 × 3–3.6 cm vs. 2.7–3.3 × 2–2.3 cm). It differs from <italic><tp:taxon-name><tp:taxon-name-part taxon-name-part-type="genus" reg="Virola">V.</tp:taxon-name-part><tp:taxon-name-part taxon-name-part-type="species" reg="otobifolia">otobifolia</tp:taxon-name-part></tp:taxon-name></italic> by its wide fruit (3–3.6 cm vs. [1.9–] 2.3–2.9) and thin pericarp (2.8 mm vs. [2.7–] 3–4.7 mm).</p><p><bold><italic>Tree</italic></bold> 30–40 m × 60–70 cm diameter, inner bark and <bold><italic>exudate</italic></bold> not described. <bold><italic>Twigs</italic></bold> 0.37–0.4 cm thick, terete to slightly compressed, inconspicuously pubescent, trichomes dendritic, sessile, ferruginous, without lenticels. <bold><italic>Leaves</italic></bold> young terminal bud not seen; petiole 1.5–2 × 0.34–0.5 cm, terete to slightly canaliculate, sometimes slightly winged, tomentose to tomentulose, the trichomes dendritic; leaf blades 26–28.5 × 12.1–14 cm, widely elliptic; adaxial surface of mature leaves drying brown to brown-olivaceous, the surface smooth, sometimes shiny, glabrous; abaxial surface drying dark brown-reddish to brown-whitish, densely pubescent, the trichomes stellate, ca. 0.1 mm diameter, sessile, the central part of the trichome dark reddish or colorless, the branches brown-reddish or colorless; lateral veins ca. 15, ca. 3 veins per 5 cm, spaced (2–) 2.4–2.7 cm, adaxially the same color as the leaf surface or slightly darker, flat to slightly raised, abaxially brown to blackish, raised, glabrescent above, densely pubescent to the sides, arcuate-ascending distally, slightly anastomosing near the margin and without forming a marked intramarginal vein; tertiary veins lightly visible on both sides, but especially below; midvein adaxially flat to slightly elevated, abaxially raised, rounded, glabrescent to tomentose; base obtuse, not revolute, flat; margin flat; apex absent. <bold><italic>Staminate inflorescence</italic></bold> and <bold><italic>flowers</italic></bold> unknown. <bold><italic>Pistillate inflorescence</italic></bold> ca. 4.2 cm long, axes flattened, tomentose, with trichomes dendritic, ferruginous; peduncle ca. 1.2–1.7 × 0.3–0.35 cm; main axes with 5 ramifications; bracts not seen. <bold><italic>Pistillate flowers</italic></bold> in terminal fascicles of 2–3 flowers, on a receptacle ca. 6 mm wide; perianth ca. 6 mm long, lanceolate, fleshy, brown when fresh, connate by ca. 3–3.2 mm long, external surface densely pubescent with ferruginous and dendritic trichomes, internal surface pubescent (especially on the lobes); lobes 3, ca. 2.8 × 1.2–1.5 mm and ca. 0.5–0.6 mm thick, without resinous punctuations when rehydrated; gynoecium ca. 2.5–3.1 × 1.5–1.6 mm, conical to subglobose, densely pubescent, the trichomes ferruginous; stigma 2-lobed, ca. 0.5 × 0.3 mm, erect, flat seen from above, drying blackish, slightly wavy at the margins. <bold><italic>Infructescence</italic></bold> ca. 4.5 cm long, with 1 or 4 fruits in immature infructescence, peduncle ca. 1.5 × 0.8 cm. <bold><italic>Fruits</italic></bold> 4.3–4.5 × 3–3.6 cm, brown when fresh (probably by the indument), ellipsoid, shortly stipitate, densely tomentose, the trichomes dendritic, sessile, ferruginous, not falling to the touch like dust, the surface rugose, the line of dehiscence smooth to faintly carinate, the base obtuse to truncate, the apex obtuse; pericarp 2.8 mm thick; pedicel 0.6–1 cm long. <bold><italic>Seed</italic></bold> ca. 2.7 × 1.6 cm, the testa dark brown to blackish when dry, sulcate; aril described once as red when fresh, dark brown when dry, the texture dry and thin, laciniate almost to the base, in narrow bands distally.</p></tp:treatment-sec><tp:treatment-sec sec-type="description" id="SECID0EUBBI"><title>Distinctive characters.</title><p><italic><tp:taxon-name><tp:taxon-name-part taxon-name-part-type="genus" reg="Virola">Virola</tp:taxon-name-part><tp:taxon-name-part taxon-name-part-type="species" reg="alvaroperezii">alvaroperezii</tp:taxon-name-part></tp:taxon-name></italic> is a distinctive species characterized by generally large, wide leaf blades with well-separated lateral veins that are abaxially covered with dense pubescence of stellate, sessile trichomes (Fig. <xref ref-type="fig" rid="F4">4B</xref>) and large fruits (4.3–4.5 × 3–3.6 cm) with thick pericarp (2.8 mm) (Fig. <xref ref-type="fig" rid="F6">6B</xref>). It is also distinctive for being a large tree (30–40 m tall).</p></tp:treatment-sec><tp:treatment-sec sec-type="etymology" id="SECID0ENCBI"><title>Etymology.</title><p>It is a great pleasure to dedicate this new species to the Ecuadoran botanist Álvaro Javier Pérez Castañeda. He is an excellent botanist, collector and expert of the flora of Ecuador, especially the flora of Yasuní. Among other contributions, he has described at least 26 from different angiosperm families (e.g., <xref ref-type="bibr" rid="B51">Pérez et al. 2013</xref>; <xref ref-type="bibr" rid="B79">Torke and Pérez 2013</xref>; <xref ref-type="bibr" rid="B34">Kawasaki and Pérez 2015</xref>, <xref ref-type="bibr" rid="B35">2016</xref>) and is coauthor of <italic>Árboles emblemáticos de Yasuní, Ecuador</italic> (<xref ref-type="bibr" rid="B52">Pérez et al. 2014</xref>) and the treatment of <tp:taxon-name><tp:taxon-name-part taxon-name-part-type="family">Myrtaceae</tp:taxon-name-part></tp:taxon-name> for the <italic>Flora of Ecuador</italic> (<xref ref-type="bibr" rid="B36">Kawasaki et al. 2019</xref>). Pérez Castañeda collected specimens of some of the <italic><tp:taxon-name><tp:taxon-name-part taxon-name-part-type="genus" reg="Virola">Virola</tp:taxon-name-part></tp:taxon-name></italic> species described here.</p></tp:treatment-sec><tp:treatment-sec sec-type="distribution" id="SECID0E2DBI"><title>Distribution.</title><p><italic><tp:taxon-name><tp:taxon-name-part taxon-name-part-type="genus" reg="Virola">Virola</tp:taxon-name-part><tp:taxon-name-part taxon-name-part-type="species" reg="alvaroperezii">alvaroperezii</tp:taxon-name-part></tp:taxon-name></italic> is know from Carchi and Esmeraldas provinces in Ecuador (Fig. <xref ref-type="fig" rid="F18">18A</xref>). It grows in primary vegetation in premontane rain and very wet forest from (500–) 1600–1800 m.</p></tp:treatment-sec><tp:treatment-sec sec-type="phenology" id="SECID0EQEBI"><title>Phenology.</title><p>Only a single studied specimen of <italic><tp:taxon-name><tp:taxon-name-part taxon-name-part-type="genus" reg="Virola">Virola</tp:taxon-name-part><tp:taxon-name-part taxon-name-part-type="species" reg="alvaroperezii">alvaroperezii</tp:taxon-name-part></tp:taxon-name></italic> has pistillate flowers; it was collected in August. Staminate flowers were not observed in the studied material. Fruits were collected in August and September.</p></tp:treatment-sec><tp:treatment-sec sec-type="Common name and uses" id="SECID0EBFBI"><title>Common name and uses.</title><p>Guangare macho (Ecuador; <italic>C. Aulestia &amp; M. Aulestia 1017</italic>).</p></tp:treatment-sec><tp:treatment-sec sec-type="Preliminary conservation status" id="SECID0EJFBI"><title>Preliminary conservation status.</title><p><italic><tp:taxon-name><tp:taxon-name-part taxon-name-part-type="genus" reg="Virola">Virola</tp:taxon-name-part><tp:taxon-name-part taxon-name-part-type="species" reg="alvaroperezii">alvaroperezii</tp:taxon-name-part></tp:taxon-name></italic> is Endangered following IUCN criteria B1a and B2a. It is known from three localities, has an <abbrev xmlns:xlink="http://www.w3.org/1999/xlink" xlink:title="extent of occurrence" id="ABBRID0E1FBI" xlink:type="simple">EOO</abbrev> of 966 km<sup>2</sup>, and an <abbrev xmlns:xlink="http://www.w3.org/1999/xlink" xlink:title="area of occupancy" id="ABBRID0EAGBI" xlink:type="simple">AOO</abbrev> of 12 km<sup>2</sup>. Further justifying this status, this new species occurs in a region of very high rates of deforestation due to agricultural pressures (<xref ref-type="bibr" rid="B37">Kleemann et al. 2022</xref>). The only specimens of <italic><tp:taxon-name><tp:taxon-name-part taxon-name-part-type="genus" reg="Virola">V.</tp:taxon-name-part><tp:taxon-name-part taxon-name-part-type="species" reg="alvaroperezii">alvaroperezii</tp:taxon-name-part></tp:taxon-name></italic> that we were able to verify were collected on the Awá Reserve, and this species may be locally protected by sustainable forestry practices by the Awá indigenous community (<xref ref-type="bibr" rid="B49">Oviedo 2006</xref>).</p></tp:treatment-sec><tp:treatment-sec sec-type="discussion" id="SECID0EZGBI"><title>Discussion.</title><p>Herbarium specimens of <italic><tp:taxon-name><tp:taxon-name-part taxon-name-part-type="genus" reg="Virola">Virola</tp:taxon-name-part><tp:taxon-name-part taxon-name-part-type="species" reg="alvaroperezii">alvaroperezii</tp:taxon-name-part></tp:taxon-name></italic> have been confused with another montane species, <italic><tp:taxon-name><tp:taxon-name-part taxon-name-part-type="genus" reg="Virola">V.</tp:taxon-name-part><tp:taxon-name-part taxon-name-part-type="species" reg="macrocarpa">macrocarpa</tp:taxon-name-part></tp:taxon-name></italic> from Colombia (1100 m elevation). It could be confused with another Colombian species, <italic><tp:taxon-name><tp:taxon-name-part taxon-name-part-type="genus" reg="Virola">V.</tp:taxon-name-part><tp:taxon-name-part taxon-name-part-type="species" reg="cogolloi">cogolloi</tp:taxon-name-part></tp:taxon-name></italic> (840–1500 m elevation), which is formally described here, as well with <italic><tp:taxon-name><tp:taxon-name-part taxon-name-part-type="genus" reg="Virola">V.</tp:taxon-name-part><tp:taxon-name-part taxon-name-part-type="species" reg="otobifolia">otobifolia</tp:taxon-name-part></tp:taxon-name></italic> D. Santam., recently described from Panama (50–850 m elevation) (<xref ref-type="bibr" rid="B64">Santamaría-Aguilar et al. 2019</xref>). All these species have relatively large leaf blades and fruits, with lateral veins that are well separated and the abaxial leaf surface covered with stellate, sessile trichomes. Differences among the three species are summarized in Table <xref ref-type="table" rid="T2">2</xref>.</p><table-wrap id="T2" position="float" orientation="portrait"><label>Table 2.</label><caption><p>Comparison of <italic><tp:taxon-name><tp:taxon-name-part taxon-name-part-type="genus" reg="Virola">Virola</tp:taxon-name-part><tp:taxon-name-part taxon-name-part-type="species" reg="alvaroperezii">alvaroperezii</tp:taxon-name-part></tp:taxon-name></italic>, with <italic><tp:taxon-name><tp:taxon-name-part taxon-name-part-type="genus" reg="Virola">V.</tp:taxon-name-part><tp:taxon-name-part taxon-name-part-type="species" reg="cogolloi">cogolloi</tp:taxon-name-part></tp:taxon-name></italic>, <italic><tp:taxon-name><tp:taxon-name-part taxon-name-part-type="genus" reg="Virola">V.</tp:taxon-name-part><tp:taxon-name-part taxon-name-part-type="species" reg="macrocarpa">macrocarpa</tp:taxon-name-part></tp:taxon-name></italic>, and <italic><tp:taxon-name><tp:taxon-name-part taxon-name-part-type="genus" reg="Virola">V.</tp:taxon-name-part><tp:taxon-name-part taxon-name-part-type="species" reg="otobifolia">otobifolia</tp:taxon-name-part></tp:taxon-name></italic>. <sup>†</sup>From <xref ref-type="bibr" rid="B74">Smith and Wodehouse (1938)</xref>.</p></caption><table id="TID0ELFCK" rules="all"><tbody><tr><th rowspan="1" colspan="1">Morphological character</th><th rowspan="1" colspan="1">
                    <italic>
                      <tp:taxon-name><tp:taxon-name-part taxon-name-part-type="genus" reg="Virola">V.</tp:taxon-name-part><tp:taxon-name-part taxon-name-part-type="species" reg="alvaroperezii">alvaroperezii</tp:taxon-name-part></tp:taxon-name>
                    </italic>
                  </th><th rowspan="1" colspan="1">
                    <italic>
                      <tp:taxon-name><tp:taxon-name-part taxon-name-part-type="genus" reg="Virola">V.</tp:taxon-name-part><tp:taxon-name-part taxon-name-part-type="species" reg="cogolloi">cogolloi</tp:taxon-name-part></tp:taxon-name>
                    </italic>
                  </th><th rowspan="1" colspan="1">
                    <italic>
                      <tp:taxon-name><tp:taxon-name-part taxon-name-part-type="genus" reg="Virola">V.</tp:taxon-name-part><tp:taxon-name-part taxon-name-part-type="species" reg="macrocarpa">macrocarpa</tp:taxon-name-part></tp:taxon-name>
                    </italic>
                  </th><th rowspan="1" colspan="1">
                    <italic>
                      <tp:taxon-name><tp:taxon-name-part taxon-name-part-type="genus" reg="Virola">V.</tp:taxon-name-part><tp:taxon-name-part taxon-name-part-type="species" reg="otobifolia">otobifolia</tp:taxon-name-part></tp:taxon-name>
                    </italic>
                  </th></tr><tr><td rowspan="1" colspan="1">Leaf blade size, and pubescence abaxially</td><td rowspan="1" colspan="1">26–28.5 × 12.1–14 cm; densely pubescent (Fig. <xref ref-type="fig" rid="F4">4B</xref>)</td><td rowspan="1" colspan="1">25–29.7 × (9.2–) 10.8–15 cm; densely pubescent (Fig. <xref ref-type="fig" rid="F4">4G</xref>)</td><td rowspan="1" colspan="1">20–40 × 7–11 cm<sup>†</sup>; sparsely pubescent (Fig. <xref ref-type="fig" rid="F4">4J</xref>)</td><td rowspan="1" colspan="1">(14–) 18.2–42.5 × (4.1–) 7.3–14.2 cm; sparsely pubescent</td></tr><tr><td rowspan="1" colspan="1">Spaced lateral veins</td><td rowspan="1" colspan="1">(2–) 2.4–2.7 cm apart</td><td rowspan="1" colspan="1">1.9–2.5 cm apart</td><td rowspan="1" colspan="1">0.8–1.5 cm apart</td><td rowspan="1" colspan="1">1.7–3 cm apart</td></tr><tr><td rowspan="1" colspan="1">Fruit size, and pubescence</td><td rowspan="1" colspan="1">4.3–4.5 × 3–3.6 cm; with persistent trichomes (Fig. <xref ref-type="fig" rid="F6">6B</xref>)</td><td rowspan="1" colspan="1">2.7–3.2 × 1.7–2.2 cm; the trichomes do not fall easily like dust (Fig. <xref ref-type="fig" rid="F6">6G</xref>)</td><td rowspan="1" colspan="1">2.7–3.3 × 2–2.3 cm<sup>†</sup>; with caducous trichomes (Fig. <xref ref-type="fig" rid="F6">6H</xref>)</td><td rowspan="1" colspan="1">(2.7–) 3.5–4.5 × (1.9–) 2.3–2.9 cm; densely tomentose, with persistent trichomes (Fig. <xref ref-type="fig" rid="F3">3D</xref>)</td></tr><tr><td rowspan="1" colspan="1">Pericarp thickness</td><td rowspan="1" colspan="1">2.8 mm</td><td rowspan="1" colspan="1">1.2–1.6 mm</td><td rowspan="1" colspan="1">1.8–3 mm</td><td rowspan="1" colspan="1">(2.7–) 3–4.7 mm</td></tr><tr><td rowspan="1" colspan="1">Seed</td><td rowspan="1" colspan="1">2.7 × 1.6 cm</td><td rowspan="1" colspan="1">2.2–2.4 × 1.3–1.4 cm</td><td rowspan="1" colspan="1">2.2–2.5 × 1.5–1.7 cm<sup>†</sup></td><td rowspan="1" colspan="1">2.5–2.8 × 1.5–1.7 cm</td></tr></tbody></table></table-wrap></tp:treatment-sec><tp:treatment-sec sec-type="notes" id="SECID0ELQBI"><title>Notes.</title><p>The holotype deposited at Missouri Botanical Garden (MO) represents a single collection mounted on two sheets that are clearly labeled (i.e., “Sheet 1 of 2” and “Sheet 2 of 2”) as being parts of the same specimen (ICN Art. 8.3; <xref ref-type="bibr" rid="B81">Turland et al. 2018</xref>); one of the sheets carries pistillate flowers (MO-05005569) and the other, fruits (MO-05005570).</p><p>Leaf size and the number of lateral veins may be higher than presented here, as most of the material examined had broken leaves.</p><p>The collection <italic>C. Aulestia &amp; M. Aulestia 1017</italic> (MO) from Esmeraldas Province, Ecuador bears a fruit (possibly immature) that is smaller (ca. 3.7 × 2.6 cm) with thinner pericarp (ca. 2 mm) than other specimens of <italic><tp:taxon-name><tp:taxon-name-part taxon-name-part-type="genus" reg="Virola">V.</tp:taxon-name-part><tp:taxon-name-part taxon-name-part-type="species" reg="alvaroperezii">alvaroperezii</tp:taxon-name-part></tp:taxon-name></italic>. However, it otherwise matches very well including in its leaf morphology, tall tree habit, and occurrence Río Mira basin; for this reason, it is included in the concept we have adopted, although the fruit measurement is not included in the description.</p><p>The fruit specimen <italic>H. Vargas et al. 4603</italic> (MO, QCNE [image!]), also from Esmeraldas Province, Ecuador, could not be confirmed to the species. It is similar to <italic><tp:taxon-name><tp:taxon-name-part taxon-name-part-type="genus" reg="Virola">V.</tp:taxon-name-part><tp:taxon-name-part taxon-name-part-type="species" reg="alvaroperezii">alvaroperezii</tp:taxon-name-part></tp:taxon-name></italic> in its leaf morphology (e.g. size, pubescence and trichomes, lateral vein spacing); however, its fruits are rounded and smaller (ca. 3.2–3.3 × 2.6–2.7 mm) with a conspicuous carina.</p><p>The two collections of <italic><tp:taxon-name><tp:taxon-name-part taxon-name-part-type="genus" reg="Virola">V.</tp:taxon-name-part><tp:taxon-name-part taxon-name-part-type="species" reg="macrocarpa">macrocarpa</tp:taxon-name-part></tp:taxon-name></italic> from Carchi Province that are cited in <italic>Flora of Ecuador</italic> (<xref ref-type="bibr" rid="B33">Jaramillo et al. 2004</xref>) correspond to this new species.</p></tp:treatment-sec><tp:treatment-sec sec-type="material" id="SECID0EHSBI"><title>Specimens examined.</title><p><bold>Ecuador. Carchi</bold>: Tulcán cantón, Reserva Indígena Awá, Comunidad El Baboso, 12 km al norte de Lita, <named-content xmlns:xlink="http://www.w3.org/1999/xlink" content-type="dwc:verbatimCoordinates" xlink:type="simple"><named-content content-type="geo-json" specific-use="{&#34;type&#34;:&#34;Point&#34;,&#34;coordinates&#34;:[-78.333333,0.883333]}" id="NCID0ESSBI" xlink:type="simple">00°53'N, 078°20'W</named-content></named-content>, 1600 m, 20 Sep 1991 (fr), <italic>D. Rubio et al. 2205</italic> (MO!, QCNE [n.v.]). <bold>Esmeraldas</bold>: Reserva Etnica Awá, Parroquia Ricaurte, Centro Pambilar, <named-content xmlns:xlink="http://www.w3.org/1999/xlink" content-type="dwc:verbatimCoordinates" xlink:type="simple"><named-content content-type="geo-json" specific-use="{&#34;type&#34;:&#34;Point&#34;,&#34;coordinates&#34;:[-78.600000,1.133333]}" id="NCID0E5SBI" xlink:type="simple">01°08'N, 078°36'W</named-content></named-content>, 500 m, 21 Jan 1993 (fr), <italic>C. Aulestia &amp; M. Aulestia 1017</italic> (MO!, QCNE [n.v.]).</p></tp:treatment-sec><tp:treatment-sec><!--Section generated to contain objects referenced in tp:taxon-treatment.--><fig id="F4" position="float" orientation="portrait"><object-id xmlns:xlink="http://www.w3.org/1999/xlink" content-type="doi" xlink:type="simple">10.3897/phytokeys.197.81367.figure4</object-id><object-id xmlns:xlink="http://www.w3.org/1999/xlink" content-type="arpha" xlink:type="simple">43324E3F-7F85-50BD-9878-37800CC93722</object-id><label>Figure 4.</label><caption><p>Comparation of pattern of the lateral veins and trichomes on abaxial leaf surface (below) of the newly described species of <italic><tp:taxon-name><tp:taxon-name-part taxon-name-part-type="genus" reg="Virola">Virola</tp:taxon-name-part></tp:taxon-name></italic> and species that are morphologically similar <bold>A</bold><italic><tp:taxon-name><tp:taxon-name-part taxon-name-part-type="genus" reg="Virola">Virola</tp:taxon-name-part><tp:taxon-name-part taxon-name-part-type="species" reg="aguarunana">aguarunana</tp:taxon-name-part></tp:taxon-name></italic> (<italic>C. Díaz et al. 7700A</italic>, MO) <bold>B</bold><italic><tp:taxon-name><tp:taxon-name-part taxon-name-part-type="genus" reg="Virola">V.</tp:taxon-name-part><tp:taxon-name-part taxon-name-part-type="species" reg="alvaroperezii">alvaroperezii</tp:taxon-name-part></tp:taxon-name></italic> (<italic>G. Tipaz et al. 1789</italic>, MO) <bold>C</bold><italic><tp:taxon-name><tp:taxon-name-part taxon-name-part-type="genus" reg="Virola">V.</tp:taxon-name-part><tp:taxon-name-part taxon-name-part-type="species" reg="bombuscaroensis">bombuscaroensis</tp:taxon-name-part></tp:taxon-name></italic> (<italic>J. Homeier 4507</italic>, MO) <bold>D</bold><italic><tp:taxon-name><tp:taxon-name-part taxon-name-part-type="genus" reg="Virola">V.</tp:taxon-name-part><tp:taxon-name-part taxon-name-part-type="species" reg="calimensis">calimensis</tp:taxon-name-part></tp:taxon-name></italic> (<italic>M. Monsalve 1769</italic>, MO) <bold>E</bold><italic><tp:taxon-name><tp:taxon-name-part taxon-name-part-type="genus" reg="Virola">V.</tp:taxon-name-part><tp:taxon-name-part taxon-name-part-type="species" reg="calophylla">calophylla</tp:taxon-name-part></tp:taxon-name></italic> (<italic>J. E. L. da S. Ribeiro et al. 1138</italic>, MO) <bold>F</bold><italic><tp:taxon-name><tp:taxon-name-part taxon-name-part-type="genus" reg="Virola">V.</tp:taxon-name-part><tp:taxon-name-part taxon-name-part-type="species" reg="calophylloidea">calophylloidea</tp:taxon-name-part></tp:taxon-name></italic> (<italic>C. C. Berg et al. P18793</italic>, MO) <bold>G</bold><italic><tp:taxon-name><tp:taxon-name-part taxon-name-part-type="genus" reg="Virola">V.</tp:taxon-name-part><tp:taxon-name-part taxon-name-part-type="species" reg="cogolloi">cogolloi</tp:taxon-name-part></tp:taxon-name></italic> (<italic>Á. Cogollo et al. 4198</italic>, MO) <bold>H</bold><italic><tp:taxon-name><tp:taxon-name-part taxon-name-part-type="genus" reg="Virola">V.</tp:taxon-name-part><tp:taxon-name-part taxon-name-part-type="species" reg="excisa">excisa</tp:taxon-name-part></tp:taxon-name></italic> (<italic>C. E. Cerón &amp; F. Hurtado 4147</italic>, MO) <bold>I</bold><italic><tp:taxon-name><tp:taxon-name-part taxon-name-part-type="genus" reg="Virola">V.</tp:taxon-name-part><tp:taxon-name-part taxon-name-part-type="species" reg="obovata">obovata</tp:taxon-name-part></tp:taxon-name></italic> (<italic>R. Vásquez &amp; N. Jaramillo 3822</italic>, MO; below from <italic>A. [H.] Gentry &amp; J. Revilla 20448</italic>, MO) <bold>J</bold><italic><tp:taxon-name><tp:taxon-name-part taxon-name-part-type="genus" reg="Virola">V.</tp:taxon-name-part><tp:taxon-name-part taxon-name-part-type="species" reg="macrocarpa">macrocarpa</tp:taxon-name-part></tp:taxon-name></italic> (<italic>A. E. Lawrence 675</italic>, <bold>K</bold> below <italic>A. E. Lawrence 675</italic>, MO) <bold>K</bold><italic><tp:taxon-name><tp:taxon-name-part taxon-name-part-type="genus" reg="Virola">V.</tp:taxon-name-part><tp:taxon-name-part taxon-name-part-type="species" reg="parkeri">parkeri</tp:taxon-name-part></tp:taxon-name></italic> (<italic>A. Monteagudo et al. 10761</italic>, MO; below from <italic>M. Huamán et al. 334</italic>, MO) <bold>L</bold><italic><tp:taxon-name><tp:taxon-name-part taxon-name-part-type="genus" reg="Virola">V.</tp:taxon-name-part><tp:taxon-name-part taxon-name-part-type="species" reg="peruviana">peruviana</tp:taxon-name-part></tp:taxon-name></italic> (<italic>W. H. Lewis et al. 10074</italic>, MO) <bold>M</bold><italic><tp:taxon-name><tp:taxon-name-part taxon-name-part-type="genus" reg="Virola">V.</tp:taxon-name-part><tp:taxon-name-part taxon-name-part-type="species" reg="sebifera">sebifera</tp:taxon-name-part></tp:taxon-name></italic> (<italic>R. Aguilar 2171</italic>, MO) <bold>N</bold><italic><tp:taxon-name><tp:taxon-name-part taxon-name-part-type="genus" reg="Virola">V.</tp:taxon-name-part><tp:taxon-name-part taxon-name-part-type="species" reg="tuckerae">tuckerae</tp:taxon-name-part></tp:taxon-name></italic> (<italic>Á. Cogollo et al. 4147</italic>, MO) <bold>O</bold><italic><tp:taxon-name><tp:taxon-name-part taxon-name-part-type="genus" reg="Virola">V.</tp:taxon-name-part><tp:taxon-name-part taxon-name-part-type="species" reg="yasuniana">yasuniana</tp:taxon-name-part></tp:taxon-name></italic> (<italic>H. Vargas &amp; J. Cerda 678</italic>, MO). Scale bars: 1 cm.</p></caption><graphic xmlns:xlink="http://www.w3.org/1999/xlink" xlink:href="phytokeys-197-081_article-81367__-g004.jpg" position="float" orientation="portrait" xlink:type="simple" id="oo_688792.jpg"><uri content-type="original_file" xlink:type="simple">https://binary.pensoft.net/fig/688792</uri></graphic></fig><fig id="F6" position="float" orientation="portrait"><object-id xmlns:xlink="http://www.w3.org/1999/xlink" content-type="doi" xlink:type="simple">10.3897/phytokeys.197.81367.figure6</object-id><object-id xmlns:xlink="http://www.w3.org/1999/xlink" content-type="arpha" xlink:type="simple">DF5EEE8A-45BB-5466-A715-4F70F4250322</object-id><label>Figure 6.</label><caption><p>Comparison of fruits of newly described <italic><tp:taxon-name><tp:taxon-name-part taxon-name-part-type="genus" reg="Virola">Virola</tp:taxon-name-part></tp:taxon-name></italic> species, with those species that are morphologically similar to them, noting the shape, indument, a pericarp thickness <bold>A</bold><italic><tp:taxon-name><tp:taxon-name-part taxon-name-part-type="genus" reg="Virola">V.</tp:taxon-name-part><tp:taxon-name-part taxon-name-part-type="species" reg="aguarunana">aguarunana</tp:taxon-name-part></tp:taxon-name></italic> (<italic>C. Díaz et al. 7195</italic>, MO) <bold>B</bold><italic><tp:taxon-name><tp:taxon-name-part taxon-name-part-type="genus" reg="Virola">V.</tp:taxon-name-part><tp:taxon-name-part taxon-name-part-type="species" reg="alvaroperezii">alvaroperezii</tp:taxon-name-part></tp:taxon-name></italic> (<italic>D. Rubio et al. 2205</italic>, MO) <bold>C</bold><italic><tp:taxon-name><tp:taxon-name-part taxon-name-part-type="genus" reg="Virola">V.</tp:taxon-name-part><tp:taxon-name-part taxon-name-part-type="species" reg="bombuscaroensis">bombuscaroensis</tp:taxon-name-part></tp:taxon-name></italic> (<italic>J. Homeier 4507</italic>, MO) <bold>D</bold><italic><tp:taxon-name><tp:taxon-name-part taxon-name-part-type="genus" reg="Virola">V.</tp:taxon-name-part><tp:taxon-name-part taxon-name-part-type="species" reg="calimensis">calimensis</tp:taxon-name-part></tp:taxon-name></italic> (<italic>M. Monsalve 158</italic>, MO) <bold>E</bold><italic><tp:taxon-name><tp:taxon-name-part taxon-name-part-type="genus" reg="Virola">V.</tp:taxon-name-part><tp:taxon-name-part taxon-name-part-type="species" reg="calophylla">calophylla</tp:taxon-name-part></tp:taxon-name></italic> (<italic>J. J. Pipoly 15614</italic>, MO) <bold>F</bold><italic><tp:taxon-name><tp:taxon-name-part taxon-name-part-type="genus" reg="Virola">V.</tp:taxon-name-part><tp:taxon-name-part taxon-name-part-type="species" reg="calophylloidea">calophylloidea</tp:taxon-name-part></tp:taxon-name></italic> (<italic>S. R. Lowrie et al. 54</italic>, MO) <bold>G</bold><italic><tp:taxon-name><tp:taxon-name-part taxon-name-part-type="genus" reg="Virola">V.</tp:taxon-name-part><tp:taxon-name-part taxon-name-part-type="species" reg="cogolloi">cogolloi</tp:taxon-name-part></tp:taxon-name></italic> (<italic>D. Cárdenas &amp; E. Alvarez 3239</italic>, MO) <bold>H</bold><italic><tp:taxon-name><tp:taxon-name-part taxon-name-part-type="genus" reg="Virola">V.</tp:taxon-name-part><tp:taxon-name-part taxon-name-part-type="species" reg="macrocarpa">macrocarpa</tp:taxon-name-part></tp:taxon-name></italic> (<italic>A. E. Lawrance 675</italic>, MO) <bold>I</bold><italic><tp:taxon-name><tp:taxon-name-part taxon-name-part-type="genus" reg="Virola">V.</tp:taxon-name-part><tp:taxon-name-part taxon-name-part-type="species" reg="excisa">excisa</tp:taxon-name-part></tp:taxon-name></italic> (<italic>W. Palacios 3186</italic>, MO) <bold>J</bold><italic><tp:taxon-name><tp:taxon-name-part taxon-name-part-type="genus" reg="Virola">V.</tp:taxon-name-part><tp:taxon-name-part taxon-name-part-type="species" reg="obovata">obovata</tp:taxon-name-part></tp:taxon-name></italic> (<italic>R. Vásquez &amp; N. Jaramillo 3822</italic>, MO) <bold>K</bold><italic><tp:taxon-name><tp:taxon-name-part taxon-name-part-type="genus" reg="Virola">V.</tp:taxon-name-part><tp:taxon-name-part taxon-name-part-type="species" reg="peruviana">peruviana</tp:taxon-name-part></tp:taxon-name></italic> (<italic>D. N. Smith &amp; V. García 13841</italic>, MO). <bold>L</bold><italic><tp:taxon-name><tp:taxon-name-part taxon-name-part-type="genus" reg="Virola">V.</tp:taxon-name-part><tp:taxon-name-part taxon-name-part-type="species" reg="parkeri">parkeri</tp:taxon-name-part></tp:taxon-name></italic> (<italic>A. Monteagudo et al. 10761</italic>, MO) <bold>M</bold><italic><tp:taxon-name><tp:taxon-name-part taxon-name-part-type="genus" reg="Virola">V.</tp:taxon-name-part><tp:taxon-name-part taxon-name-part-type="species" reg="yasuniana">yasuniana</tp:taxon-name-part></tp:taxon-name></italic> (<italic>Á. Pérez &amp; W. Santillán 4361</italic>, MO; right and below from <italic>V. Zak &amp; S. Espinoza 5149</italic>, MO) <bold>N</bold><italic><tp:taxon-name><tp:taxon-name-part taxon-name-part-type="genus" reg="Virola">V.</tp:taxon-name-part><tp:taxon-name-part taxon-name-part-type="species" reg="tuckerae">tuckerae</tp:taxon-name-part></tp:taxon-name></italic> (<italic>Á. Cogollo et al. 3924</italic>, COL). Scale bars: 1 cm.</p></caption><graphic xmlns:xlink="http://www.w3.org/1999/xlink" xlink:href="phytokeys-197-081_article-81367__-g006.jpg" position="float" orientation="portrait" xlink:type="simple" id="oo_688794.jpg"><uri content-type="original_file" xlink:type="simple">https://binary.pensoft.net/fig/688794</uri></graphic></fig><fig id="F18" position="float" orientation="portrait"><object-id xmlns:xlink="http://www.w3.org/1999/xlink" content-type="doi" xlink:type="simple">10.3897/phytokeys.197.81367.figure18</object-id><object-id xmlns:xlink="http://www.w3.org/1999/xlink" content-type="arpha" xlink:type="simple">57076B1A-34FA-581C-A960-BC37A36F1A37</object-id><label>Figure 18.</label><caption><p>Geographic distribution of the new species of <italic><tp:taxon-name><tp:taxon-name-part taxon-name-part-type="genus" reg="Virola">Virola</tp:taxon-name-part></tp:taxon-name></italic>.</p></caption><graphic xmlns:xlink="http://www.w3.org/1999/xlink" xlink:href="phytokeys-197-081_article-81367__-g018.jpg" position="float" orientation="portrait" xlink:type="simple" id="oo_688806.jpg"><uri content-type="original_file" xlink:type="simple">https://binary.pensoft.net/fig/688806</uri></graphic></fig><fig id="F3" position="float" orientation="portrait"><object-id xmlns:xlink="http://www.w3.org/1999/xlink" content-type="doi" xlink:type="simple">10.3897/phytokeys.197.81367.figure3</object-id><object-id xmlns:xlink="http://www.w3.org/1999/xlink" content-type="arpha" xlink:type="simple">004D0C25-6916-5CDD-A77F-5E6277F89B12</object-id><label>Figure 3.</label><caption><p>Fruit morphology of <italic><tp:taxon-name><tp:taxon-name-part taxon-name-part-type="genus" reg="Virola">Virola</tp:taxon-name-part></tp:taxon-name></italic>, note shape, pericarp, indument, and arils. Also see the green color of pericarp, and the minutely pubescent, falling easily as dust (<bold>A–D, F</bold>), and the yellow pericarp (<bold>J–M</bold>) <bold>A</bold><italic><tp:taxon-name><tp:taxon-name-part taxon-name-part-type="genus" reg="Virola">Virola</tp:taxon-name-part></tp:taxon-name></italic> sp <bold>B</bold><italic><tp:taxon-name><tp:taxon-name-part taxon-name-part-type="genus" reg="Virola">V.</tp:taxon-name-part><tp:taxon-name-part taxon-name-part-type="species" reg="allenii">allenii</tp:taxon-name-part></tp:taxon-name></italic><bold>C</bold><italic><tp:taxon-name><tp:taxon-name-part taxon-name-part-type="genus" reg="Virola">V.</tp:taxon-name-part><tp:taxon-name-part taxon-name-part-type="species" reg="elongata">elongata</tp:taxon-name-part></tp:taxon-name></italic><bold>D</bold><italic><tp:taxon-name><tp:taxon-name-part taxon-name-part-type="genus" reg="Virola">V.</tp:taxon-name-part><tp:taxon-name-part taxon-name-part-type="species" reg="otobifolia">otobifolia</tp:taxon-name-part></tp:taxon-name></italic><bold>E</bold><italic><tp:taxon-name><tp:taxon-name-part taxon-name-part-type="genus" reg="Virola">Virola</tp:taxon-name-part></tp:taxon-name></italic> sp <bold>F</bold><italic><tp:taxon-name><tp:taxon-name-part taxon-name-part-type="genus" reg="Virola">V.</tp:taxon-name-part><tp:taxon-name-part taxon-name-part-type="species" reg="sebifera">sebifera</tp:taxon-name-part></tp:taxon-name></italic><bold>G</bold><italic><tp:taxon-name><tp:taxon-name-part taxon-name-part-type="genus" reg="Virola">Virola</tp:taxon-name-part></tp:taxon-name></italic> sp <bold>H</bold><italic><tp:taxon-name><tp:taxon-name-part taxon-name-part-type="genus" reg="Virola">Virola</tp:taxon-name-part></tp:taxon-name></italic> sp <bold>I</bold><italic><tp:taxon-name><tp:taxon-name-part taxon-name-part-type="genus" reg="Virola">V.</tp:taxon-name-part><tp:taxon-name-part taxon-name-part-type="species" reg="surinamensis">surinamensis</tp:taxon-name-part></tp:taxon-name></italic><bold>J</bold><italic><tp:taxon-name><tp:taxon-name-part taxon-name-part-type="genus" reg="Virola">V.</tp:taxon-name-part><tp:taxon-name-part taxon-name-part-type="species" reg="fosteri">fosteri</tp:taxon-name-part></tp:taxon-name></italic><bold>K</bold><tp:taxon-name><tp:taxon-name-part taxon-name-part-type="genus" reg="Virola">V.</tp:taxon-name-part><tp:taxon-name-part taxon-name-part-type="uncertainty-rank">cf.</tp:taxon-name-part><tp:taxon-name-part taxon-name-part-type="species" reg="nobilis">nobilis</tp:taxon-name-part></tp:taxon-name><bold>L</bold><italic><tp:taxon-name><tp:taxon-name-part taxon-name-part-type="genus" reg="Virola">V.</tp:taxon-name-part><tp:taxon-name-part taxon-name-part-type="species" reg="laevigata">laevigata</tp:taxon-name-part></tp:taxon-name></italic><bold>M</bold><italic><tp:taxon-name><tp:taxon-name-part taxon-name-part-type="genus" reg="Virola">V.</tp:taxon-name-part><tp:taxon-name-part taxon-name-part-type="species" reg="koschnyi">koschnyi</tp:taxon-name-part></tp:taxon-name></italic><bold>N</bold><italic><tp:taxon-name><tp:taxon-name-part taxon-name-part-type="genus" reg="Virola">V.</tp:taxon-name-part><tp:taxon-name-part taxon-name-part-type="species" reg="chrysocarpa">chrysocarpa</tp:taxon-name-part></tp:taxon-name></italic>. Photos by Reinaldo Aguilar (<bold>B, F, K, L, M, N</bold>), Christopher Davidson (<bold>A, C, G</bold>), Robin Foster (<bold>E, H</bold>), Alwyn H. Gentry (<bold>D</bold>), Manuel Morales (<bold>J</bold>), Luiz O. A. Teixeira (<bold>I</bold>).</p></caption><graphic xmlns:xlink="http://www.w3.org/1999/xlink" xlink:href="phytokeys-197-081_article-81367__-g003.jpg" position="float" orientation="portrait" xlink:type="simple" id="oo_688791.jpg"><uri content-type="original_file" xlink:type="simple">https://binary.pensoft.net/fig/688791</uri></graphic></fig></tp:treatment-sec><ref-list><ref id="B51"><mixed-citation xmlns:xlink="http://www.w3.org/1999/xlink" xlink:type="simple"><person-group><name name-style="western"><surname>Pérez</surname><given-names>ÁJ</given-names></name><name name-style="western"><surname>Klitgård</surname><given-names>BB</given-names></name><name name-style="western"><surname>Saslis-Lagoudakis</surname><given-names>C</given-names></name><name name-style="western"><surname>Valencia</surname><given-names>R</given-names></name></person-group> (<year>2013</year>) <article-title><italic><tp:taxon-name><tp:taxon-name-part taxon-name-part-type="genus">Brownea</tp:taxon-name-part><tp:taxon-name-part taxon-name-part-type="species">jaramilloi</tp:taxon-name-part></tp:taxon-name></italic> (<tp:taxon-name><tp:taxon-name-part taxon-name-part-type="family">Leguminosae</tp:taxon-name-part></tp:taxon-name>: <tp:taxon-name><tp:taxon-name-part taxon-name-part-type="subfamily">Caesalpinioideae</tp:taxon-name-part></tp:taxon-name>), a new, over-looked species endemic to the Ecuadorian Amazon.</article-title><source>Kew Bulletin</source><volume>68</volume>(<issue>1</issue>): <fpage>157</fpage>–<lpage>162</lpage>. <ext-link xlink:type="simple" ext-link-type="doi" xlink:href="10.1007/s12225-012-9423-z">https://doi.org/10.1007/s12225-012-9423-z</ext-link></mixed-citation></ref><ref id="B79"><mixed-citation xmlns:xlink="http://www.w3.org/1999/xlink" xlink:type="simple"><person-group><name name-style="western"><surname>Torke</surname><given-names>B</given-names></name><name name-style="western"><surname>Pérez</surname><given-names>A</given-names></name></person-group> (<year>2013</year>) <article-title>Notes on the genus <italic><tp:taxon-name><tp:taxon-name-part taxon-name-part-type="genus">Swartzia</tp:taxon-name-part></tp:taxon-name></italic> (<tp:taxon-name><tp:taxon-name-part taxon-name-part-type="family">Leguminosae</tp:taxon-name-part></tp:taxon-name>) in Ecuador, with descriptions of two new species.</article-title><source>Phytotaxa</source><volume>147</volume>(<issue>1</issue>): <fpage>13</fpage>–<lpage>25</lpage>. <ext-link xlink:type="simple" ext-link-type="doi" xlink:href="10.11646/phytotaxa.147.1.2">https://doi.org/10.11646/phytotaxa.147.1.2</ext-link></mixed-citation></ref><ref id="B34"><mixed-citation xmlns:xlink="http://www.w3.org/1999/xlink" xlink:type="simple"><person-group><name name-style="western"><surname>Kawasaki</surname><given-names>ML</given-names></name><name name-style="western"><surname>Pérez</surname><given-names>ÁJ</given-names></name></person-group> (<year>2015</year>) <article-title>Two new species of <tp:taxon-name><tp:taxon-name-part taxon-name-part-type="family">Myrtaceae</tp:taxon-name-part></tp:taxon-name> from Ecuador.</article-title><source>Harvard Papers in Botany</source><volume>20</volume>(<issue>1</issue>): <fpage>81</fpage>–<lpage>84</lpage>. <ext-link xlink:type="simple" ext-link-type="doi" xlink:href="10.3100/hpib.v20iss1.2015.n7">https://doi.org/10.3100/hpib.v20iss1.2015.n7</ext-link></mixed-citation></ref><ref id="B35"><mixed-citation xmlns:xlink="http://www.w3.org/1999/xlink" xlink:type="simple"><person-group><name name-style="western"><surname>Kawasaki</surname><given-names>ML</given-names></name><name name-style="western"><surname>Pérez</surname><given-names>ÁJ</given-names></name></person-group> (<year>2016</year>) <article-title>New species of <tp:taxon-name><tp:taxon-name-part taxon-name-part-type="family">Myrtaceae</tp:taxon-name-part></tp:taxon-name> from Yasuní National Park, Ecuador.</article-title><source>Harvard Papers in Botany</source><volume>21</volume>(<issue>1</issue>): <fpage>55</fpage>–<lpage>58</lpage>. <ext-link xlink:type="simple" ext-link-type="doi" xlink:href="10.3100/hpib.v21iss1.2016.n5">https://doi.org/10.3100/hpib.v21iss1.2016.n5</ext-link></mixed-citation></ref><ref id="B52"><mixed-citation xmlns:xlink="http://www.w3.org/1999/xlink" xlink:type="simple"><person-group><name name-style="western"><surname>Pérez</surname><given-names>ÁJ</given-names></name><name name-style="western"><surname>Hernández</surname><given-names>C</given-names></name><name name-style="western"><surname>Romero-Saltos</surname><given-names>H</given-names></name><name name-style="western"><surname>Valencia</surname><given-names>R</given-names></name></person-group> (<year>2014</year>) <source>Árboles Emblemáticos de Yasuní, Ecuador. Quito: Publicaciones del Herbario QCA.</source><publisher-name>Escuela de Ciencias Biológicas</publisher-name>, <publisher-loc>Pontificia Universidad Católica del Ecuador</publisher-loc>, <size units="page">394 pp</size>.</mixed-citation></ref><ref id="B36"><mixed-citation xmlns:xlink="http://www.w3.org/1999/xlink" xlink:type="simple"><person-group><name name-style="western"><surname>Kawasaki</surname><given-names>ML</given-names></name><name name-style="western"><surname>Holst</surname><given-names>BK</given-names></name><name name-style="western"><surname>Pérez Castañeda</surname><given-names>ÁJ</given-names></name></person-group> (<year>2019</year>) <article-title><tp:taxon-name><tp:taxon-name-part taxon-name-part-type="family">Myrtaceae</tp:taxon-name-part></tp:taxon-name>.</article-title> In: <person-group><name name-style="western"><surname>Persson</surname><given-names>C</given-names></name><name name-style="western"><surname>Eriksson</surname><given-names>R</given-names></name><name name-style="western"><surname>Romoleroux</surname><given-names>K</given-names></name><name name-style="western"><surname>Ståhl</surname><given-names>B</given-names></name></person-group> (<role>Eds</role>) <issue-title>Flora of Ecuador.</issue-title><source>Göteborg: Department of Biological and Environmental Sciences</source><volume>95</volume>: <fpage>1</fpage>–<lpage>186</lpage>.</mixed-citation></ref><ref id="B37"><mixed-citation xmlns:xlink="http://www.w3.org/1999/xlink" xlink:type="simple"><person-group><name name-style="western"><surname>Kleemann</surname><given-names>J</given-names></name><name name-style="western"><surname>Zamora</surname><given-names>C</given-names></name><name name-style="western"><surname>Villacis-Chiluisa</surname><given-names>AB</given-names></name><name name-style="western"><surname>Cuenca</surname><given-names>P</given-names></name><name name-style="western"><surname>Koo</surname><given-names>H</given-names></name><name name-style="western"><surname>Noh</surname><given-names>JK</given-names></name><name name-style="western"><surname>Fürst</surname><given-names>C</given-names></name><name name-style="western"><surname>Thiel</surname><given-names>M</given-names></name></person-group> (<year>2022</year>) <article-title>Deforestation in continental Ecuador with a focus on protected areas.</article-title><source>Land (Basel)</source><volume>11</volume>(<issue>2</issue>): <fpage>268</fpage>. <ext-link xlink:type="simple" ext-link-type="doi" xlink:href="10.3390/land11020268">https://doi.org/10.3390/land11020268</ext-link></mixed-citation></ref><ref id="B49"><mixed-citation xmlns:xlink="http://www.w3.org/1999/xlink" xlink:type="simple"><person-group><name name-style="western"><surname>Oviedo</surname><given-names>G</given-names></name></person-group> (<year>2006</year>) <article-title>Community conserved areas in South America.</article-title><source>Parks</source><volume>16</volume>(<issue>1</issue>): <fpage>49</fpage>–<lpage>55</lpage>. <ext-link xlink:type="simple" ext-link-type="uri" xlink:href="https://www.iucn.org/sites/dev/files/import/downloads/parks_16_1_forweb.pdf">https://www.iucn.org/sites/dev/files/import/downloads/parks_16_1_forweb.pdf</ext-link></mixed-citation></ref><ref id="B64"><mixed-citation xmlns:xlink="http://www.w3.org/1999/xlink" xlink:type="simple"><person-group><name name-style="western"><surname>Santamaría-Aguilar</surname><given-names>D</given-names></name><name name-style="western"><surname>Aguilar Fernández</surname><given-names>R</given-names></name><name name-style="western"><surname>Lagomarsino</surname><given-names>LP</given-names></name></person-group> (<year>2019</year>) <article-title>A taxonomic synopsis of <italic><tp:taxon-name><tp:taxon-name-part taxon-name-part-type="genus">Virola</tp:taxon-name-part></tp:taxon-name></italic> (<tp:taxon-name><tp:taxon-name-part taxon-name-part-type="family">Myristicaceae</tp:taxon-name-part></tp:taxon-name>) in Mesoamerica, including six new species.</article-title><source>PhytoKeys</source><volume>134</volume>: <fpage>1</fpage>–<lpage>82</lpage>. <ext-link xlink:type="simple" ext-link-type="doi" xlink:href="10.3897/phytokeys.134.37979">https://doi.org/10.3897/phytokeys.134.37979</ext-link></mixed-citation></ref><ref id="B74"><mixed-citation xmlns:xlink="http://www.w3.org/1999/xlink" xlink:type="simple"><person-group><name name-style="western"><surname>Smith</surname><given-names>AC</given-names></name><name name-style="western"><surname>Wodehouse</surname><given-names>RP</given-names></name></person-group> (<year>1938</year>) <article-title>The American species of <tp:taxon-name><tp:taxon-name-part taxon-name-part-type="family">Myristicaceae</tp:taxon-name-part></tp:taxon-name>.</article-title><source>Brittonia</source><volume>2</volume>(<issue>5</issue>): <fpage>393</fpage>–<lpage>510</lpage>. <ext-link xlink:type="simple" ext-link-type="doi" xlink:href="10.2307/2804799">https://doi.org/10.2307/2804799</ext-link></mixed-citation></ref><ref id="B81"><mixed-citation xmlns:xlink="http://www.w3.org/1999/xlink" xlink:type="simple"><person-group><name name-style="western"><surname>Turland</surname><given-names>NJ</given-names></name><name name-style="western"><surname>Wiersema</surname><given-names>JH</given-names></name><name name-style="western"><surname>Barrie</surname><given-names>FR</given-names></name><name name-style="western"><surname>Greuter</surname><given-names>W</given-names></name><name name-style="western"><surname>Hawksworth</surname><given-names>DL</given-names></name><name name-style="western"><surname>Herendeen</surname><given-names>PS</given-names></name><name name-style="western"><surname>Knapp</surname><given-names>S</given-names></name><name name-style="western"><surname>Kusber</surname><given-names>W-H</given-names></name><name name-style="western"><surname>Li</surname><given-names>D-Z</given-names></name><name name-style="western"><surname>Marhold</surname><given-names>K</given-names></name><name name-style="western"><surname>May</surname><given-names>TW</given-names></name><name name-style="western"><surname>McNeill</surname><given-names>J</given-names></name><name name-style="western"><surname>Monro</surname><given-names>AM</given-names></name><name name-style="western"><surname>Prado</surname><given-names>J</given-names></name><name name-style="western"><surname>Price</surname><given-names>MJ</given-names></name><name name-style="western"><surname>Smith</surname><given-names>GF [Eds]</given-names></name></person-group> (<year>2018</year>) International Code of Nomenclature for algae, fungi, and plants (Shenzhen Code) adopted by the Nineteenth International Botanical Congress Shenzhen, China, July 2017. Regnum Vegetabile 159. Koeltz Botanical Books, Glashütten. <ext-link xlink:type="simple" ext-link-type="doi" xlink:href="10.12705/Code.2018">https://doi.org/10.12705/Code.2018</ext-link></mixed-citation></ref><ref id="B33"><mixed-citation xmlns:xlink="http://www.w3.org/1999/xlink" xlink:type="simple"><person-group><name name-style="western"><surname>Jaramillo</surname><given-names>TS</given-names></name><name name-style="western"><surname>Muriel</surname><given-names>P</given-names></name><name name-style="western"><surname>Balslev</surname><given-names>H</given-names></name></person-group> (<year>2004</year>) <article-title><tp:taxon-name><tp:taxon-name-part taxon-name-part-type="family">Myristicaceae</tp:taxon-name-part></tp:taxon-name>.</article-title> In: <person-group><name name-style="western"><surname>Harling</surname><given-names>GW</given-names></name><name name-style="western"><surname>Andersson</surname><given-names>L</given-names></name></person-group> (<role>Eds</role>) <issue-title>Flora of Ecuador.</issue-title><source>University of Göteborg, Göteborg</source><volume>72</volume>: <fpage>1</fpage>–<lpage>101</lpage>.</mixed-citation></ref></ref-list></tp:taxon-treatment>
