# Supplementary material for: ﻿New Species of Virola (Myristicaceae) from South America
Source: PhytoKeys. 2022 May 30;197:81–148. doi: 10.3897/phytokeys.197.81367 (PMC9849048; doi:10.3897/phytokeys.197.81367)
Supplement: XML Treatment for Virola bombuscaroensis [file phytokeys.197.81367-treatment3.xml]

<!DOCTYPE tp:taxon-treatment
  PUBLIC "-//TaxonX//DTD Taxonomic Treatment Publishing DTD v0 20100105//EN" "tax-treatment-NSO.dtd">
<tp:taxon-treatment xmlns:tp="http://www.plazi.org/taxpub"><tp:treatment-meta><kwd-group><label>Taxon classification</label><kwd>
              <named-content content-type="kingdom">Plantae</named-content>
            </kwd><kwd>
              <named-content content-type="order">Magnoliales</named-content>
            </kwd><kwd>
              <named-content content-type="family">Myristicaceae</named-content>
            </kwd></kwd-group><mixed-citation publication-type="journal"><person-group><name><surname>Santamaría-Aguilar</surname><given-names>Daniel</given-names></name><name><surname>Lagomarsino</surname><given-names>Laura P.</given-names></name></person-group><article-title>﻿New Species of <italic><tp:taxon-name><tp:taxon-name-part taxon-name-part-type="genus" reg="Virola">Virola</tp:taxon-name-part></tp:taxon-name></italic> (<tp:taxon-name><tp:taxon-name-part taxon-name-part-type="family">Myristicaceae</tp:taxon-name-part></tp:taxon-name>) from South America</article-title><source>PhytoKeys</source><day>30</day><month>05</month><year>2022</year><volume>197</volume><fpage>81</fpage><lpage>148</lpage><pub-id pub-id-type="doi">10.3897/phytokeys.197.81367</pub-id></mixed-citation></tp:treatment-meta><tp:nomenclature><label>﻿3.</label><tp:taxon-name>
            <object-id xmlns:xlink="http://www.w3.org/1999/xlink" content-type="arpha" xlink:type="simple">AE1F6C2C-B36D-51FD-A076-7101C3F378A2</object-id>
            <tp:taxon-name-part taxon-name-part-type="genus" reg="Virola">Virola</tp:taxon-name-part>
            <tp:taxon-name-part taxon-name-part-type="species" reg="bombuscaroensis">bombuscaroensis</tp:taxon-name-part>
            <object-id xmlns:xlink="http://www.w3.org/1999/xlink" content-type="ipni" xlink:type="simple">urn:lsid:ipni.org:names:77298662-1</object-id>
          </tp:taxon-name><tp:taxon-authority>D. Santam.</tp:taxon-authority><tp:taxon-status xmlns:xlink="http://www.w3.org/1999/xlink" xlink:type="simple">sp. nov.</tp:taxon-status></tp:nomenclature><tp:treatment-sec sec-type="material" id="SECID0EOUBI"><title>Type.</title><p><bold>Ecuador. Zamora-Chinchipe</bold>: PN [Parque Nacional] Podocarpus, Bombuscaro entrance, <named-content xmlns:xlink="http://www.w3.org/1999/xlink" content-type="dwc:verbatimCoordinates" xlink:type="simple"><named-content content-type="geo-json" specific-use="{&#34;type&#34;:&#34;Point&#34;,&#34;coordinates&#34;:[-78.966667,-4.116667]}" id="NCID0EZUBI" xlink:type="simple">04°07'S, 078°58'W</named-content></named-content>, 1350 m, 25 Jan 2011 (fr), <italic>J. Homeier 4507</italic> (holotype: MO! [accession 6863380, barcode MO-3053475]; isotypes: n.v.). Fig. <xref ref-type="fig" rid="F8">8</xref></p><fig id="F8" position="float" orientation="portrait"><object-id xmlns:xlink="http://www.w3.org/1999/xlink" content-type="doi" xlink:type="simple">10.3897/phytokeys.197.81367.figure8</object-id><object-id xmlns:xlink="http://www.w3.org/1999/xlink" content-type="arpha" xlink:type="simple">E0484818-D1E6-5BCF-A00F-FAB4E661BB50</object-id><label>Figure 8.</label><caption><p><italic><tp:taxon-name><tp:taxon-name-part taxon-name-part-type="genus" reg="Virola">Virola</tp:taxon-name-part><tp:taxon-name-part taxon-name-part-type="species" reg="bombuscaroensis">bombuscaroensis</tp:taxon-name-part></tp:taxon-name></italic><bold>A</bold> branch with staminate inflorescence and detail of trichomes on abaxial surface <bold>B</bold> partial staminate inflorescence in bud <bold>C</bold> external surface of staminate perianth (in bud), with detail of trichomes (top right) <bold>D</bold> medial section of staminate perianth showing the internal surface and androecium, with a close-up of the filament column with trichomes at bas and anthers (right) <bold>E</bold> branch with infructescence <bold>F</bold> different views of the fruits, detail of trichomes (left), and open fruit showing the seed with laciniate aril (above). Drawn by Bobbi Angell based on <italic>J. Homeier 1090</italic> (<bold>A–E</bold> MO), and <italic>J. Homeier 4507</italic> (<bold>F–G</bold> MO).</p></caption><graphic xmlns:xlink="http://www.w3.org/1999/xlink" xlink:href="phytokeys-197-081_article-81367__-g008.jpg" position="float" orientation="portrait" xlink:type="simple" id="oo_688796.jpg"><uri content-type="original_file" xlink:type="simple">https://binary.pensoft.net/fig/688796</uri></graphic></fig></tp:treatment-sec><tp:treatment-sec sec-type="diagnosis" id="SECID0EPWBI"><title>Diagnosis.</title><p><italic><tp:taxon-name><tp:taxon-name-part taxon-name-part-type="genus" reg="Virola">Virola</tp:taxon-name-part><tp:taxon-name-part taxon-name-part-type="species" reg="bombuscaroensis">bombuscaroensis</tp:taxon-name-part></tp:taxon-name></italic> differs morphologically from all other species by the combinations of abaxial leaf surface covered by stellate, sessile trichomes, perianth of staminate flowers densely pubescent on both faces, and the column of filaments that has scattered trichomes at the base.</p><p><bold><italic>Tree</italic></bold> 6–15 m tall, diameter, inner bark and <bold><italic>exudate</italic></bold> not described. <bold><italic>Twigs</italic></bold> 0.43–0.62 cm thick, terete to laterally flattened, tomentose to tomentulose, trichomes dendritic, sessile, ferruginous to whitish, the bark sometimes with small lenticels. <bold><italic>Leaves</italic></bold> young terminal bud 2.5–2.9 × 0.4–0.48 cm, with conspicuous veins; petiole 1.5–2.2 × 0.33–0.5 cm, canaliculate, sometimes very short alate, tomentose, the trichomes dendriform; leaf blades 23.3–30 × 7.1–10.3 cm, ovate; adaxial surface of mature leaves dries brown to olivaceous, glabrous or with very few and scattered trichomes (densely pubescent on new leaves), the surface smooth, sometimes shiny; abaxial surface when drying brown or whitish-grayish, densely pubescent, but inconspicuous to the naked eye, trichomes stellate or sometimes dendriform trichomes along the main veins, the stellate trichomes 0.1–0.2 mm diameter, sessile, the central part of the trichome (usually) reddish and contrasting in color with the hyaline to reddish branches, or the branches the same color as the central part, the dendriform trichomes ca. 0.4 mm long, ferruginous, persistent; lateral veins (13–) 18–23 per side, (3–) 4–5 veins per 5 cm, spaced (0.9–) 1.4–1.8 cm apart, on adaxial surface flat or elevated, the same color as the adaxial leaf surface or a little darker, on abaxial surface raised or flat, rounded or laterally compressed, tomentose to glabrescent, arcuate-ascending, slightly anastomosing near the margin and without forming a very marked intramarginal vein; tertiary veins slightly visible on both sides, more prominent on adaxial side; midvein adaxially slightly elevated, abaxially raised, usually rounded, tomentose; base cordate, not revolute, flat; margin flat to slightly revolute; apex acuminate. <italic>Staminate inflorescences</italic> ca. 5.4 cm long, axes flattened, tomentose, the trichomes dendritic, ca. 0.3–0.4 mm long, ferruginous; peduncle ca. 2 × 0.27 cm; main axes with 5 ramifications, the first pair opposite, the others alternate; bracts not seen. <bold><italic>Staminate flowers</italic></bold> (in bud) in dense terminal fascicles of 13–15+ flowers, on a receptacle 2–2.7 mm wide; perianth 2.8–3.4 mm long, obovoid, fleshy, brown when fresh, connation not seen (young flowers), external surface densely pubescent with ferruginous and dendritic trichomes, internal surface densely pubescent; lobes 3, not measured (young flowers), ca. 0.2 mm thick, without resinous punctuations when rehydrated; stamens 3, the filament column ca. 1.4 mm long, ca. 0.4 mm wide, slightly pubescent at the base, straight to slightly thickened at the base, not constricted at the apex; anthers ca. 0.9 mm long, ca. 0.4 mm wide; apiculus ca. 0.1 mm long, apiculate, separate. <bold><italic>Pistillate inflorescences</italic></bold> and <bold><italic>pistillate flowers</italic></bold> not seen. <bold><italic>Infructescence</italic></bold> 3–3.5 cm long, with 2–6 fruits, peduncle 1.8–3 × 0.43–0.5 cm. <bold><italic>Fruits</italic></bold> 2.4 × 1.8–1.9 cm, brown when fresh (probably by the pubescence), globose, stipitate, densely tomentose, the trichomes dendritic, ca. 0.1–0.3 mm long, ferruginous, and falling easily to the touch as dust, the surface slightly rugose, the line of dehiscence slightly carinate, but not very conspicuous, the base obtuse, the apex acute to obtuse; pericarp 1.6–2.2 mm thick; pedicel 0.5–0.7 cm long. <bold><italic>Seed</italic></bold> 1.8–1.9 × 1.2–1.4 cm, the testa whitish grayish to brownish when dry, grooved; aril color when fresh not described, blackish to brownish red when dry, the texture dry and thin, laciniate almost to the base, in narrow bands distally.</p></tp:treatment-sec><tp:treatment-sec sec-type="description" id="SECID0EEYBI"><title>Distinctive characters.</title><p><italic><tp:taxon-name><tp:taxon-name-part taxon-name-part-type="genus" reg="Virola">Virola</tp:taxon-name-part><tp:taxon-name-part taxon-name-part-type="species" reg="bombuscaroensis">bombuscaroensis</tp:taxon-name-part></tp:taxon-name></italic> can be recognized by many pubescence characters. Dendritic trichomes cover its branches, petioles, inflorescence axes, and sometimes along the main veins on the abaxial sides of leaves; the abaxial leaf surface always is marked by stellate, sessile trichomes (Fig. <xref ref-type="fig" rid="F4">4C</xref>); its fruits are covered by ferruginous trichomes that fall very easily to the touch (Fig. <xref ref-type="fig" rid="F6">6C</xref>); the perianth of staminate flowers is densely pubescent on both sides; and the column of filaments has scattered trichomes at the base. Finally, the filament column is straight, not constricted at the apex, and is longer (ca. 1.4 mm) than the anthers (ca. 0.9 mm).</p></tp:treatment-sec><tp:treatment-sec sec-type="etymology" id="SECID0E4YBI"><title>Etymology.</title><p>The specific epithet makes reference to the Bombuscaro River in the Podocarpus National Park of southern Ecuador, where most of the collections of this new species were made.</p></tp:treatment-sec><tp:treatment-sec sec-type="distribution" id="SECID0ECZBI"><title>Distribution.</title><p><italic><tp:taxon-name><tp:taxon-name-part taxon-name-part-type="genus" reg="Virola">Virola</tp:taxon-name-part><tp:taxon-name-part taxon-name-part-type="species" reg="bombuscaroensis">bombuscaroensis</tp:taxon-name-part></tp:taxon-name></italic> is known only from Ecuador (Zamora-Chinchipe Province) (Fig. <xref ref-type="fig" rid="F18">18A</xref>). It is found in premontane forest at elevations between 1200 to 1350 m, with a single collection from 1930 m in elevation.</p></tp:treatment-sec><tp:treatment-sec sec-type="phenology" id="SECID0EXZBI"><title>Phenology.</title><p>Staminate flowers of <italic><tp:taxon-name><tp:taxon-name-part taxon-name-part-type="genus" reg="Virola">Virola</tp:taxon-name-part><tp:taxon-name-part taxon-name-part-type="species" reg="bombuscaroensis">bombuscaroensis</tp:taxon-name-part></tp:taxon-name></italic> have been recorded in April and fruits in January. Pistillate flowers were not seen in the studied material.</p></tp:treatment-sec><tp:treatment-sec sec-type="Common name and uses" id="SECID0EI1BI"><title>Common name and uses.</title><p>None recorded.</p></tp:treatment-sec><tp:treatment-sec sec-type="Preliminary conservation status" id="SECID0EN1BI"><title>Preliminary conservation status.</title><p><italic><tp:taxon-name><tp:taxon-name-part taxon-name-part-type="genus" reg="Virola">Virola</tp:taxon-name-part><tp:taxon-name-part taxon-name-part-type="species" reg="bombuscaroensis">bombuscaroensis</tp:taxon-name-part></tp:taxon-name></italic> is Critically Endangered following IUCN criterion B2a. While its very small range from only a single locality justifies this status, <italic><tp:taxon-name><tp:taxon-name-part taxon-name-part-type="genus" reg="Virola">V.</tp:taxon-name-part><tp:taxon-name-part taxon-name-part-type="species" reg="bombuscaroensis">bombuscaroensis</tp:taxon-name-part></tp:taxon-name></italic> benefits from its occurrence in Podocarpus National Park and surrounding areas, which are highly protected within Ecuador (<xref ref-type="bibr" rid="B37">Kleemann et al. 2022</xref>).</p></tp:treatment-sec><tp:treatment-sec sec-type="discussion" id="SECID0EN2BI"><title>Discussion.</title><p><italic><tp:taxon-name><tp:taxon-name-part taxon-name-part-type="genus" reg="Virola">Virola</tp:taxon-name-part><tp:taxon-name-part taxon-name-part-type="species" reg="bombuscaroensis">bombuscaroensis</tp:taxon-name-part></tp:taxon-name></italic> is difficult to confuse with other species of <italic><tp:taxon-name><tp:taxon-name-part taxon-name-part-type="genus" reg="Virola">Virola</tp:taxon-name-part></tp:taxon-name></italic> described to date. However, it shares the combination of a cordate leaf base, well-separated lateral veins, sessile trichomes on abaxial leaf surface, and fruits with a conspicuous layer of trichomes with <italic><tp:taxon-name><tp:taxon-name-part taxon-name-part-type="genus" reg="Virola">V.</tp:taxon-name-part><tp:taxon-name-part taxon-name-part-type="species" reg="excisa">excisa</tp:taxon-name-part></tp:taxon-name></italic> (described here). Other species with similar leaf morphology, but with fruits with less conspicuous trichomes include: <italic><tp:taxon-name><tp:taxon-name-part taxon-name-part-type="genus" reg="Virola">V.</tp:taxon-name-part><tp:taxon-name-part taxon-name-part-type="species" reg="calophylla">calophylla</tp:taxon-name-part></tp:taxon-name></italic> (Fig. <xref ref-type="fig" rid="F6">6E</xref>), <italic><tp:taxon-name><tp:taxon-name-part taxon-name-part-type="genus" reg="Virola">V.</tp:taxon-name-part><tp:taxon-name-part taxon-name-part-type="species" reg="peruviana">peruviana</tp:taxon-name-part></tp:taxon-name></italic> (Fig. <xref ref-type="fig" rid="F6">6K</xref>), and <italic><tp:taxon-name><tp:taxon-name-part taxon-name-part-type="genus" reg="Virola">V.</tp:taxon-name-part><tp:taxon-name-part taxon-name-part-type="species" reg="schultesii">schultesii</tp:taxon-name-part></tp:taxon-name></italic> A. C. Sm.; they can be distinguished by the characters in Table <xref ref-type="table" rid="T3">3</xref>.</p><table-wrap id="T3" position="float" orientation="portrait"><label>Table 3.</label><caption><p>Comparison of <italic><tp:taxon-name><tp:taxon-name-part taxon-name-part-type="genus" reg="Virola">Virola</tp:taxon-name-part><tp:taxon-name-part taxon-name-part-type="species" reg="bombuscaroensis">bombuscaroensis</tp:taxon-name-part></tp:taxon-name></italic> with the morphologically most similar species. <sup>†</sup>From <xref ref-type="bibr" rid="B74">Smith and Wodehouse (1938)</xref>; <sup>§</sup>from <xref ref-type="bibr" rid="B73">Smith (1956)</xref> (except trichomes on filament column and fruit carina); <sup>¶</sup>from <xref ref-type="bibr" rid="B86">Vásquez Martínez and Soto Shareva (2020)</xref>.</p></caption><table id="TID0EWMCK" rules="all"><tbody><tr><th rowspan="1" colspan="1">Morphological character</th><th rowspan="1" colspan="1">
                    <italic>
                      <tp:taxon-name><tp:taxon-name-part taxon-name-part-type="genus" reg="Virola">V.</tp:taxon-name-part><tp:taxon-name-part taxon-name-part-type="species" reg="bombuscaroensis">bombuscaroensis</tp:taxon-name-part></tp:taxon-name>
                    </italic>
                  </th><th rowspan="1" colspan="1">
                    <italic>
                      <tp:taxon-name><tp:taxon-name-part taxon-name-part-type="genus" reg="Virola">V.</tp:taxon-name-part><tp:taxon-name-part taxon-name-part-type="species" reg="calophylla">calophylla</tp:taxon-name-part></tp:taxon-name>
                    </italic>
                  </th><th rowspan="1" colspan="1">
                    <italic>
                      <tp:taxon-name><tp:taxon-name-part taxon-name-part-type="genus" reg="Virola">V.</tp:taxon-name-part><tp:taxon-name-part taxon-name-part-type="species" reg="excisa">excisa</tp:taxon-name-part></tp:taxon-name>
                    </italic>
                  </th><th rowspan="1" colspan="1">
                    <italic>
                      <tp:taxon-name><tp:taxon-name-part taxon-name-part-type="genus" reg="Virola">V.</tp:taxon-name-part><tp:taxon-name-part taxon-name-part-type="species" reg="peruviana">peruviana</tp:taxon-name-part></tp:taxon-name>
                    </italic>
                    <sup>†</sup>
                  </th><th rowspan="1" colspan="1">
                    <italic>
                      <tp:taxon-name><tp:taxon-name-part taxon-name-part-type="genus" reg="Virola">V.</tp:taxon-name-part><tp:taxon-name-part taxon-name-part-type="species" reg="pseudosebifera">pseudosebifera</tp:taxon-name-part></tp:taxon-name>
                      <sup>¶</sup>
                    </italic>
                  </th><th rowspan="1" colspan="1">
                    <italic>
                      <tp:taxon-name><tp:taxon-name-part taxon-name-part-type="genus" reg="Virola">V.</tp:taxon-name-part><tp:taxon-name-part taxon-name-part-type="species" reg="schultesii">schultesii</tp:taxon-name-part></tp:taxon-name>
                    </italic>
                    <sup>§</sup>
                  </th></tr><tr><td rowspan="1" colspan="1">Leaf base</td><td rowspan="1" colspan="1">Cordate</td><td rowspan="1" colspan="1">Usually deeply cordate to truncate (obtuse)</td><td rowspan="1" colspan="1">Truncate to subcordate, rarely deeply cordate</td><td rowspan="1" colspan="1">Deeply to shallowly cordate</td><td rowspan="1" colspan="1">Cordate to rounded</td><td rowspan="1" colspan="1">Deeply cordate</td></tr><tr><td rowspan="1" colspan="1"># of lateral veins</td><td rowspan="1" colspan="1">(13–) 18–23</td><td rowspan="1" colspan="1">11–28</td><td rowspan="1" colspan="1">(13–) 18–24</td><td rowspan="1" colspan="1">17–30</td><td rowspan="1" colspan="1">(10–) 12–18</td><td rowspan="1" colspan="1">14–19</td></tr><tr><td rowspan="1" colspan="1">Perianth staminate long and trichomes inside</td><td rowspan="1" colspan="1">2.8–3.4 mm; densely pubescent</td><td rowspan="1" colspan="1">1–2.1 mm; glabrescent</td><td rowspan="1" colspan="1">1.5–2.8 mm; almost glabrous</td><td rowspan="1" colspan="1">2.3–3.2 mm; puberulent</td><td rowspan="1" colspan="1">3–3.5 mm; tomentose (in pistillate flowers)</td><td rowspan="1" colspan="1">2–2.3 mm long; pubescent</td></tr><tr><td rowspan="1" colspan="1">Long filament column, and trichomes</td><td rowspan="1" colspan="1">ca. 1.4 mm; slightly pubescent at the base</td><td rowspan="1" colspan="1">0.2–0.6 mm; glabrous</td><td rowspan="1" colspan="1">(0.4–) 0.5–0.8 mm; glabrous</td><td rowspan="1" colspan="1">0.4–0.6 mm; glabrous</td><td rowspan="1" colspan="1">0.4–0.7 mm; trichomes not described</td><td rowspan="1" colspan="1">0.3–0.4 mm; glabrous</td></tr><tr><td rowspan="1" colspan="1">Fruit size, and trichomes</td><td rowspan="1" colspan="1">2.4 × 1.8–1.9 cm; densely tomentose, falling easily to the touch as dust (Fig. <xref ref-type="fig" rid="F6">6C</xref>)</td><td rowspan="1" colspan="1">2.5–3 × 1.2–2.5 cm; tomentelous to glabrescent, not falling easily to the touch as dust (Fig. <xref ref-type="fig" rid="F6">6E</xref>)</td><td rowspan="1" colspan="1">2–2.6 × 1.4–1.7 cm; densely tomentose, falling easily to the touch as dust (Fig. <xref ref-type="fig" rid="F6">6I</xref>)</td><td rowspan="1" colspan="1">2–2.8 × 1.5–2.2 cm; glabrescent (Fig. <xref ref-type="fig" rid="F6">6K</xref>)</td><td rowspan="1" colspan="1">2.8–3.6 ×1.8–2.4 cm, densely tomentose</td><td rowspan="1" colspan="1">0.8–1.1 × 0.7–1 cm; minutely pubescent, not falling easily to the touch as dust</td></tr><tr><td rowspan="1" colspan="1">Carina on the line of dehiscence</td><td rowspan="1" colspan="1">Slightly carinate</td><td rowspan="1" colspan="1">Carinate</td><td rowspan="1" colspan="1">Slightly carinate</td><td rowspan="1" colspan="1">Conspicuously carinate</td><td rowspan="1" colspan="1">Slightly carinate</td><td rowspan="1" colspan="1">Not carinate</td></tr><tr><td rowspan="1" colspan="1">Pericarp thick</td><td rowspan="1" colspan="1">1.6–2.2 mm</td><td rowspan="1" colspan="1">0.5–5 mm</td><td rowspan="1" colspan="1">1.5–2.3 mm</td><td rowspan="1" colspan="1">0.5–1.5 mm</td><td rowspan="1" colspan="1">2–3 mm</td><td rowspan="1" colspan="1">0.5 mm</td></tr></tbody></table></table-wrap><fig id="F9" position="float" orientation="portrait"><object-id xmlns:xlink="http://www.w3.org/1999/xlink" content-type="doi" xlink:type="simple">10.3897/phytokeys.197.81367.figure9</object-id><object-id xmlns:xlink="http://www.w3.org/1999/xlink" content-type="arpha" xlink:type="simple">286AA989-6BC4-50A1-8AE2-F5AA5386D9EE</object-id><label>Figure 9.</label><caption><p><italic><tp:taxon-name><tp:taxon-name-part taxon-name-part-type="genus" reg="Virola">Virola</tp:taxon-name-part><tp:taxon-name-part taxon-name-part-type="species" reg="calimensis">calimensis</tp:taxon-name-part></tp:taxon-name></italic><bold>A</bold> branch with staminate inflorescence and detail of trichomes on abaxial surface <bold>B</bold> closeup of partial staminate inflorescence <bold>C</bold> staminate perianth, with detail of trichomes (left) <bold>D</bold> medial sections of staminate flower showing the internal surface and androecium, with a closeup of filament column and anthers (right) <bold>E</bold> partial infructescence and open fruit (above), showing the seed with laciniate aril. Drawn by Bobbi Angell based on <italic>C. Jativa &amp; C. Epling 1143</italic> (<bold>A–D</bold> MO), and <italic>M. Monsalve 158</italic> (<bold>E</bold> MO).</p></caption><graphic xmlns:xlink="http://www.w3.org/1999/xlink" xlink:href="phytokeys-197-081_article-81367__-g009.jpg" position="float" orientation="portrait" xlink:type="simple" id="oo_688797.jpg"><uri content-type="original_file" xlink:type="simple">https://binary.pensoft.net/fig/688797</uri></graphic></fig><p>Other species with similar leaf morphology (i.e., a usually deeply cordate base and well-separated lateral veins) are: <italic><tp:taxon-name><tp:taxon-name-part taxon-name-part-type="genus" reg="Virola">V.</tp:taxon-name-part><tp:taxon-name-part taxon-name-part-type="species" reg="divergens">divergens</tp:taxon-name-part></tp:taxon-name></italic> Ducke, <italic><tp:taxon-name><tp:taxon-name-part taxon-name-part-type="genus" reg="Virola">V.</tp:taxon-name-part><tp:taxon-name-part taxon-name-part-type="species" reg="mollissima">mollissima</tp:taxon-name-part></tp:taxon-name></italic> (Poepp. ex A. DC.) Warb., and <italic><tp:taxon-name><tp:taxon-name-part taxon-name-part-type="genus" reg="Virola">V.</tp:taxon-name-part><tp:taxon-name-part taxon-name-part-type="species" reg="sebifera">sebifera</tp:taxon-name-part></tp:taxon-name></italic>. However, these species differ in having pediculate trichomes on the abaxial leaf surface (vs. sessile in <italic><tp:taxon-name><tp:taxon-name-part taxon-name-part-type="genus" reg="Virola">V.</tp:taxon-name-part><tp:taxon-name-part taxon-name-part-type="species" reg="bombuscaroensis">bombuscaroensis</tp:taxon-name-part></tp:taxon-name></italic>), internally puberulent staminate perianth (vs. densely pubescent), a glabrous filament column (vs. with scattered trichomes at the base; Fig. <xref ref-type="fig" rid="F10">10D</xref>) that is shorter (vs. longer) than the anthers. In fruiting material, <italic><tp:taxon-name><tp:taxon-name-part taxon-name-part-type="genus" reg="Virola">V.</tp:taxon-name-part><tp:taxon-name-part taxon-name-part-type="species" reg="divergens">divergens</tp:taxon-name-part></tp:taxon-name></italic>, and <italic><tp:taxon-name><tp:taxon-name-part taxon-name-part-type="genus" reg="Virola">V.</tp:taxon-name-part><tp:taxon-name-part taxon-name-part-type="species" reg="mollissima">mollissima</tp:taxon-name-part></tp:taxon-name></italic> are covered with a thick layer of long hairs (at least 1.4 mm long) that differ from <italic><tp:taxon-name><tp:taxon-name-part taxon-name-part-type="genus" reg="Virola">V.</tp:taxon-name-part><tp:taxon-name-part taxon-name-part-type="species" reg="bombuscaroensis">bombuscaroensis</tp:taxon-name-part></tp:taxon-name></italic>. While the layer of trichomes on the fruit are somewhat similar to the new species in <italic><tp:taxon-name><tp:taxon-name-part taxon-name-part-type="genus" reg="Virola">V.</tp:taxon-name-part><tp:taxon-name-part taxon-name-part-type="species" reg="sebifera">sebifera</tp:taxon-name-part></tp:taxon-name></italic>, the fruits are notably smaller (1–1.9 [–2.1] × 0.7–1.4 [–1.7] vs. 2.4 × 1.8–1.9 cm), and <italic><tp:taxon-name><tp:taxon-name-part taxon-name-part-type="genus" reg="Virola">V.</tp:taxon-name-part><tp:taxon-name-part taxon-name-part-type="species" reg="sebifera">sebifera</tp:taxon-name-part></tp:taxon-name></italic> usually occurs at lower elevations.</p><fig id="F10" position="float" orientation="portrait"><object-id xmlns:xlink="http://www.w3.org/1999/xlink" content-type="doi" xlink:type="simple">10.3897/phytokeys.197.81367.figure10</object-id><object-id xmlns:xlink="http://www.w3.org/1999/xlink" content-type="arpha" xlink:type="simple">7F0CFFC1-C037-5A76-B5E2-01059A0AA5FE</object-id><label>Figure 10.</label><caption><p><italic><tp:taxon-name><tp:taxon-name-part taxon-name-part-type="genus" reg="Virola">Virola</tp:taxon-name-part><tp:taxon-name-part taxon-name-part-type="species" reg="cogolloi">cogolloi</tp:taxon-name-part></tp:taxon-name></italic><bold>A</bold> branch with staminate inflorescence, with detail of trichomes on abaxial surface <bold>B</bold> closeup of partial staminate inflorescence <bold>C</bold> staminate perianth, with detail of trichomes (left) <bold>D</bold> medial sections of staminate flower showing the internal surface and androecium, with a closeup of filament column and anthers (right) <bold>E</bold> partial infructescence and open fruit showing the seed with laciniate aril. Drawn by Bobbi Angell based on <italic>Á. Cogollo 4198</italic> (<bold>A–D</bold> MO), and <italic>D. Cárdenas &amp; E. Alvarez 3239</italic> (<bold>E</bold> MO).</p></caption><graphic xmlns:xlink="http://www.w3.org/1999/xlink" xlink:href="phytokeys-197-081_article-81367__-g010.jpg" position="float" orientation="portrait" xlink:type="simple" id="oo_688798.jpg"><uri content-type="original_file" xlink:type="simple">https://binary.pensoft.net/fig/688798</uri></graphic></fig><p>Additionally, compared to the species with with it can be confused, <italic><tp:taxon-name><tp:taxon-name-part taxon-name-part-type="genus" reg="Virola">V.</tp:taxon-name-part><tp:taxon-name-part taxon-name-part-type="species" reg="bombuscaroensis">bombuscaroensis</tp:taxon-name-part></tp:taxon-name></italic> tends to have longer staminate inflorescences and more obviously pubescent twigs, petioles, and abaxial leaf surface, very often with dendritic trichomes.</p></tp:treatment-sec><tp:treatment-sec sec-type="notes" id="SECID0ECOCI"><title>Notes.</title><p>The specimen <italic>J. Homeier 1090</italic> was cited as <italic><tp:taxon-name><tp:taxon-name-part taxon-name-part-type="genus" reg="Virola">Virola</tp:taxon-name-part></tp:taxon-name></italic> sp. 1, in <tp:taxon-name><tp:taxon-name-part taxon-name-part-type="phylum">Spermatophyta</tp:taxon-name-part></tp:taxon-name>/<italic>Checklist Reserva Biológica San Francisco (Prov. Zamora-Chinchipe, S-Ecuador)</italic> (<xref ref-type="bibr" rid="B27">Homeier and Werner 2007</xref>), while <italic>W. Palacios &amp; M. Tirado 13379</italic> was discussed under <italic><tp:taxon-name><tp:taxon-name-part taxon-name-part-type="genus" reg="Virola">V.</tp:taxon-name-part><tp:taxon-name-part taxon-name-part-type="species" reg="peruviana">peruviana</tp:taxon-name-part></tp:taxon-name></italic> in <italic>Flora of Ecuador</italic> (<xref ref-type="bibr" rid="B33">Jaramillo et al. 2004</xref>).</p><p>Two collections from Cajamarca Department, Peru collected at 1500–1700 m elevation, <italic>J. Campos &amp; S. Nuñez 4589</italic> (MO!, NY-2 sheets!, UPCB [n.v.]) bearing staminate flowers and <italic>J. Campos &amp; S. Nuñez 4188</italic> (MO, NY, UPCB [n.v.]) bearing an infructescence with very immature fruits, have similar leaf morphology to <italic><tp:taxon-name><tp:taxon-name-part taxon-name-part-type="genus" reg="Virola">V.</tp:taxon-name-part><tp:taxon-name-part taxon-name-part-type="species" reg="bombuscaroensis">bombuscaroensis</tp:taxon-name-part></tp:taxon-name></italic> (i.e., cordate base and abaxial surface with stellate, sessile trichomes). However, these specimens differ in their longer staminate inflorescences (ca. 8 cm vs. ca. 5.4 cm long) and the shorter (ca. 0.4 mm vs. ca. 1.4 mm long), glabrous (vs. pubescent) filament column. Additional, more complete material is needed to assess whether these are conspecific. These specimens have been identified as <italic><tp:taxon-name><tp:taxon-name-part taxon-name-part-type="genus" reg="Virola">V.</tp:taxon-name-part><tp:taxon-name-part taxon-name-part-type="species" reg="calophylla">calophylla</tp:taxon-name-part></tp:taxon-name></italic> and duplicates may have been distributed under this name.</p></tp:treatment-sec><tp:treatment-sec sec-type="material" id="SECID0ELQCI"><title>Specimens examined.</title><p><bold>Ecuador. Zamora-Chinchipe</bold>: Area of the Estación Científica San Francisco, road Loja-Zamora, ca 35 km from Loja, <named-content xmlns:xlink="http://www.w3.org/1999/xlink" content-type="dwc:verbatimCoordinates" xlink:type="simple"><named-content content-type="geo-json" specific-use="{&#34;type&#34;:&#34;Point&#34;,&#34;coordinates&#34;:[-79.066667,-3.966667]}" id="NCID0EWQCI" xlink:type="simple">03°58'S, 079°04'W</named-content></named-content>, 1930 m, 6 Apr 2002 (fl ♂), <italic>J. Homeier 1090</italic> (MO!); Zamora cantón, Parque Nacional Podocarpus, guardería Río Bombuscaro, <named-content xmlns:xlink="http://www.w3.org/1999/xlink" content-type="dwc:verbatimCoordinates" xlink:type="simple"><named-content content-type="geo-json" specific-use="{&#34;type&#34;:&#34;Point&#34;,&#34;coordinates&#34;:[-78.950000,-4.083333]}" id="NCID0EARCI" xlink:type="simple">04°05'S, 078°57'W</named-content></named-content>, 1200 m, [s.d.] Jan 1995 (fr), <italic>W. Palacios &amp; M. Tirado 13379</italic> (MO!, UPCB [n.v.]).</p></tp:treatment-sec><tp:treatment-sec><!--Section generated to contain objects referenced in tp:taxon-treatment.--><fig id="F4" position="float" orientation="portrait"><object-id xmlns:xlink="http://www.w3.org/1999/xlink" content-type="doi" xlink:type="simple">10.3897/phytokeys.197.81367.figure4</object-id><object-id xmlns:xlink="http://www.w3.org/1999/xlink" content-type="arpha" xlink:type="simple">43324E3F-7F85-50BD-9878-37800CC93722</object-id><label>Figure 4.</label><caption><p>Comparation of pattern of the lateral veins and trichomes on abaxial leaf surface (below) of the newly described species of <italic><tp:taxon-name><tp:taxon-name-part taxon-name-part-type="genus" reg="Virola">Virola</tp:taxon-name-part></tp:taxon-name></italic> and species that are morphologically similar <bold>A</bold><italic><tp:taxon-name><tp:taxon-name-part taxon-name-part-type="genus" reg="Virola">Virola</tp:taxon-name-part><tp:taxon-name-part taxon-name-part-type="species" reg="aguarunana">aguarunana</tp:taxon-name-part></tp:taxon-name></italic> (<italic>C. Díaz et al. 7700A</italic>, MO) <bold>B</bold><italic><tp:taxon-name><tp:taxon-name-part taxon-name-part-type="genus" reg="Virola">V.</tp:taxon-name-part><tp:taxon-name-part taxon-name-part-type="species" reg="alvaroperezii">alvaroperezii</tp:taxon-name-part></tp:taxon-name></italic> (<italic>G. Tipaz et al. 1789</italic>, MO) <bold>C</bold><italic><tp:taxon-name><tp:taxon-name-part taxon-name-part-type="genus" reg="Virola">V.</tp:taxon-name-part><tp:taxon-name-part taxon-name-part-type="species" reg="bombuscaroensis">bombuscaroensis</tp:taxon-name-part></tp:taxon-name></italic> (<italic>J. Homeier 4507</italic>, MO) <bold>D</bold><italic><tp:taxon-name><tp:taxon-name-part taxon-name-part-type="genus" reg="Virola">V.</tp:taxon-name-part><tp:taxon-name-part taxon-name-part-type="species" reg="calimensis">calimensis</tp:taxon-name-part></tp:taxon-name></italic> (<italic>M. Monsalve 1769</italic>, MO) <bold>E</bold><italic><tp:taxon-name><tp:taxon-name-part taxon-name-part-type="genus" reg="Virola">V.</tp:taxon-name-part><tp:taxon-name-part taxon-name-part-type="species" reg="calophylla">calophylla</tp:taxon-name-part></tp:taxon-name></italic> (<italic>J. E. L. da S. Ribeiro et al. 1138</italic>, MO) <bold>F</bold><italic><tp:taxon-name><tp:taxon-name-part taxon-name-part-type="genus" reg="Virola">V.</tp:taxon-name-part><tp:taxon-name-part taxon-name-part-type="species" reg="calophylloidea">calophylloidea</tp:taxon-name-part></tp:taxon-name></italic> (<italic>C. C. Berg et al. P18793</italic>, MO) <bold>G</bold><italic><tp:taxon-name><tp:taxon-name-part taxon-name-part-type="genus" reg="Virola">V.</tp:taxon-name-part><tp:taxon-name-part taxon-name-part-type="species" reg="cogolloi">cogolloi</tp:taxon-name-part></tp:taxon-name></italic> (<italic>Á. Cogollo et al. 4198</italic>, MO) <bold>H</bold><italic><tp:taxon-name><tp:taxon-name-part taxon-name-part-type="genus" reg="Virola">V.</tp:taxon-name-part><tp:taxon-name-part taxon-name-part-type="species" reg="excisa">excisa</tp:taxon-name-part></tp:taxon-name></italic> (<italic>C. E. Cerón &amp; F. Hurtado 4147</italic>, MO) <bold>I</bold><italic><tp:taxon-name><tp:taxon-name-part taxon-name-part-type="genus" reg="Virola">V.</tp:taxon-name-part><tp:taxon-name-part taxon-name-part-type="species" reg="obovata">obovata</tp:taxon-name-part></tp:taxon-name></italic> (<italic>R. Vásquez &amp; N. Jaramillo 3822</italic>, MO; below from <italic>A. [H.] Gentry &amp; J. Revilla 20448</italic>, MO) <bold>J</bold><italic><tp:taxon-name><tp:taxon-name-part taxon-name-part-type="genus" reg="Virola">V.</tp:taxon-name-part><tp:taxon-name-part taxon-name-part-type="species" reg="macrocarpa">macrocarpa</tp:taxon-name-part></tp:taxon-name></italic> (<italic>A. E. Lawrence 675</italic>, <bold>K</bold> below <italic>A. E. Lawrence 675</italic>, MO) <bold>K</bold><italic><tp:taxon-name><tp:taxon-name-part taxon-name-part-type="genus" reg="Virola">V.</tp:taxon-name-part><tp:taxon-name-part taxon-name-part-type="species" reg="parkeri">parkeri</tp:taxon-name-part></tp:taxon-name></italic> (<italic>A. Monteagudo et al. 10761</italic>, MO; below from <italic>M. Huamán et al. 334</italic>, MO) <bold>L</bold><italic><tp:taxon-name><tp:taxon-name-part taxon-name-part-type="genus" reg="Virola">V.</tp:taxon-name-part><tp:taxon-name-part taxon-name-part-type="species" reg="peruviana">peruviana</tp:taxon-name-part></tp:taxon-name></italic> (<italic>W. H. Lewis et al. 10074</italic>, MO) <bold>M</bold><italic><tp:taxon-name><tp:taxon-name-part taxon-name-part-type="genus" reg="Virola">V.</tp:taxon-name-part><tp:taxon-name-part taxon-name-part-type="species" reg="sebifera">sebifera</tp:taxon-name-part></tp:taxon-name></italic> (<italic>R. Aguilar 2171</italic>, MO) <bold>N</bold><italic><tp:taxon-name><tp:taxon-name-part taxon-name-part-type="genus" reg="Virola">V.</tp:taxon-name-part><tp:taxon-name-part taxon-name-part-type="species" reg="tuckerae">tuckerae</tp:taxon-name-part></tp:taxon-name></italic> (<italic>Á. Cogollo et al. 4147</italic>, MO) <bold>O</bold><italic><tp:taxon-name><tp:taxon-name-part taxon-name-part-type="genus" reg="Virola">V.</tp:taxon-name-part><tp:taxon-name-part taxon-name-part-type="species" reg="yasuniana">yasuniana</tp:taxon-name-part></tp:taxon-name></italic> (<italic>H. Vargas &amp; J. Cerda 678</italic>, MO). Scale bars: 1 cm.</p></caption><graphic xmlns:xlink="http://www.w3.org/1999/xlink" xlink:href="phytokeys-197-081_article-81367__-g004.jpg" position="float" orientation="portrait" xlink:type="simple" id="oo_688792.jpg"><uri content-type="original_file" xlink:type="simple">https://binary.pensoft.net/fig/688792</uri></graphic></fig><fig id="F6" position="float" orientation="portrait"><object-id xmlns:xlink="http://www.w3.org/1999/xlink" content-type="doi" xlink:type="simple">10.3897/phytokeys.197.81367.figure6</object-id><object-id xmlns:xlink="http://www.w3.org/1999/xlink" content-type="arpha" xlink:type="simple">DF5EEE8A-45BB-5466-A715-4F70F4250322</object-id><label>Figure 6.</label><caption><p>Comparison of fruits of newly described <italic><tp:taxon-name><tp:taxon-name-part taxon-name-part-type="genus" reg="Virola">Virola</tp:taxon-name-part></tp:taxon-name></italic> species, with those species that are morphologically similar to them, noting the shape, indument, a pericarp thickness <bold>A</bold><italic><tp:taxon-name><tp:taxon-name-part taxon-name-part-type="genus" reg="Virola">V.</tp:taxon-name-part><tp:taxon-name-part taxon-name-part-type="species" reg="aguarunana">aguarunana</tp:taxon-name-part></tp:taxon-name></italic> (<italic>C. Díaz et al. 7195</italic>, MO) <bold>B</bold><italic><tp:taxon-name><tp:taxon-name-part taxon-name-part-type="genus" reg="Virola">V.</tp:taxon-name-part><tp:taxon-name-part taxon-name-part-type="species" reg="alvaroperezii">alvaroperezii</tp:taxon-name-part></tp:taxon-name></italic> (<italic>D. Rubio et al. 2205</italic>, MO) <bold>C</bold><italic><tp:taxon-name><tp:taxon-name-part taxon-name-part-type="genus" reg="Virola">V.</tp:taxon-name-part><tp:taxon-name-part taxon-name-part-type="species" reg="bombuscaroensis">bombuscaroensis</tp:taxon-name-part></tp:taxon-name></italic> (<italic>J. Homeier 4507</italic>, MO) <bold>D</bold><italic><tp:taxon-name><tp:taxon-name-part taxon-name-part-type="genus" reg="Virola">V.</tp:taxon-name-part><tp:taxon-name-part taxon-name-part-type="species" reg="calimensis">calimensis</tp:taxon-name-part></tp:taxon-name></italic> (<italic>M. Monsalve 158</italic>, MO) <bold>E</bold><italic><tp:taxon-name><tp:taxon-name-part taxon-name-part-type="genus" reg="Virola">V.</tp:taxon-name-part><tp:taxon-name-part taxon-name-part-type="species" reg="calophylla">calophylla</tp:taxon-name-part></tp:taxon-name></italic> (<italic>J. J. Pipoly 15614</italic>, MO) <bold>F</bold><italic><tp:taxon-name><tp:taxon-name-part taxon-name-part-type="genus" reg="Virola">V.</tp:taxon-name-part><tp:taxon-name-part taxon-name-part-type="species" reg="calophylloidea">calophylloidea</tp:taxon-name-part></tp:taxon-name></italic> (<italic>S. R. Lowrie et al. 54</italic>, MO) <bold>G</bold><italic><tp:taxon-name><tp:taxon-name-part taxon-name-part-type="genus" reg="Virola">V.</tp:taxon-name-part><tp:taxon-name-part taxon-name-part-type="species" reg="cogolloi">cogolloi</tp:taxon-name-part></tp:taxon-name></italic> (<italic>D. Cárdenas &amp; E. Alvarez 3239</italic>, MO) <bold>H</bold><italic><tp:taxon-name><tp:taxon-name-part taxon-name-part-type="genus" reg="Virola">V.</tp:taxon-name-part><tp:taxon-name-part taxon-name-part-type="species" reg="macrocarpa">macrocarpa</tp:taxon-name-part></tp:taxon-name></italic> (<italic>A. E. Lawrance 675</italic>, MO) <bold>I</bold><italic><tp:taxon-name><tp:taxon-name-part taxon-name-part-type="genus" reg="Virola">V.</tp:taxon-name-part><tp:taxon-name-part taxon-name-part-type="species" reg="excisa">excisa</tp:taxon-name-part></tp:taxon-name></italic> (<italic>W. Palacios 3186</italic>, MO) <bold>J</bold><italic><tp:taxon-name><tp:taxon-name-part taxon-name-part-type="genus" reg="Virola">V.</tp:taxon-name-part><tp:taxon-name-part taxon-name-part-type="species" reg="obovata">obovata</tp:taxon-name-part></tp:taxon-name></italic> (<italic>R. Vásquez &amp; N. Jaramillo 3822</italic>, MO) <bold>K</bold><italic><tp:taxon-name><tp:taxon-name-part taxon-name-part-type="genus" reg="Virola">V.</tp:taxon-name-part><tp:taxon-name-part taxon-name-part-type="species" reg="peruviana">peruviana</tp:taxon-name-part></tp:taxon-name></italic> (<italic>D. N. Smith &amp; V. García 13841</italic>, MO). <bold>L</bold><italic><tp:taxon-name><tp:taxon-name-part taxon-name-part-type="genus" reg="Virola">V.</tp:taxon-name-part><tp:taxon-name-part taxon-name-part-type="species" reg="parkeri">parkeri</tp:taxon-name-part></tp:taxon-name></italic> (<italic>A. Monteagudo et al. 10761</italic>, MO) <bold>M</bold><italic><tp:taxon-name><tp:taxon-name-part taxon-name-part-type="genus" reg="Virola">V.</tp:taxon-name-part><tp:taxon-name-part taxon-name-part-type="species" reg="yasuniana">yasuniana</tp:taxon-name-part></tp:taxon-name></italic> (<italic>Á. Pérez &amp; W. Santillán 4361</italic>, MO; right and below from <italic>V. Zak &amp; S. Espinoza 5149</italic>, MO) <bold>N</bold><italic><tp:taxon-name><tp:taxon-name-part taxon-name-part-type="genus" reg="Virola">V.</tp:taxon-name-part><tp:taxon-name-part taxon-name-part-type="species" reg="tuckerae">tuckerae</tp:taxon-name-part></tp:taxon-name></italic> (<italic>Á. Cogollo et al. 3924</italic>, COL). Scale bars: 1 cm.</p></caption><graphic xmlns:xlink="http://www.w3.org/1999/xlink" xlink:href="phytokeys-197-081_article-81367__-g006.jpg" position="float" orientation="portrait" xlink:type="simple" id="oo_688794.jpg"><uri content-type="original_file" xlink:type="simple">https://binary.pensoft.net/fig/688794</uri></graphic></fig><fig id="F18" position="float" orientation="portrait"><object-id xmlns:xlink="http://www.w3.org/1999/xlink" content-type="doi" xlink:type="simple">10.3897/phytokeys.197.81367.figure18</object-id><object-id xmlns:xlink="http://www.w3.org/1999/xlink" content-type="arpha" xlink:type="simple">57076B1A-34FA-581C-A960-BC37A36F1A37</object-id><label>Figure 18.</label><caption><p>Geographic distribution of the new species of <italic><tp:taxon-name><tp:taxon-name-part taxon-name-part-type="genus" reg="Virola">Virola</tp:taxon-name-part></tp:taxon-name></italic>.</p></caption><graphic xmlns:xlink="http://www.w3.org/1999/xlink" xlink:href="phytokeys-197-081_article-81367__-g018.jpg" position="float" orientation="portrait" xlink:type="simple" id="oo_688806.jpg"><uri content-type="original_file" xlink:type="simple">https://binary.pensoft.net/fig/688806</uri></graphic></fig></tp:treatment-sec><ref-list><ref id="B37"><mixed-citation xmlns:xlink="http://www.w3.org/1999/xlink" xlink:type="simple"><person-group><name name-style="western"><surname>Kleemann</surname><given-names>J</given-names></name><name name-style="western"><surname>Zamora</surname><given-names>C</given-names></name><name name-style="western"><surname>Villacis-Chiluisa</surname><given-names>AB</given-names></name><name name-style="western"><surname>Cuenca</surname><given-names>P</given-names></name><name name-style="western"><surname>Koo</surname><given-names>H</given-names></name><name name-style="western"><surname>Noh</surname><given-names>JK</given-names></name><name name-style="western"><surname>Fürst</surname><given-names>C</given-names></name><name name-style="western"><surname>Thiel</surname><given-names>M</given-names></name></person-group> (<year>2022</year>) <article-title>Deforestation in continental Ecuador with a focus on protected areas.</article-title><source>Land (Basel)</source><volume>11</volume>(<issue>2</issue>): <fpage>268</fpage>. <ext-link xlink:type="simple" ext-link-type="doi" xlink:href="10.3390/land11020268">https://doi.org/10.3390/land11020268</ext-link></mixed-citation></ref><ref id="B74"><mixed-citation xmlns:xlink="http://www.w3.org/1999/xlink" xlink:type="simple"><person-group><name name-style="western"><surname>Smith</surname><given-names>AC</given-names></name><name name-style="western"><surname>Wodehouse</surname><given-names>RP</given-names></name></person-group> (<year>1938</year>) <article-title>The American species of <tp:taxon-name><tp:taxon-name-part taxon-name-part-type="family">Myristicaceae</tp:taxon-name-part></tp:taxon-name>.</article-title><source>Brittonia</source><volume>2</volume>(<issue>5</issue>): <fpage>393</fpage>–<lpage>510</lpage>. <ext-link xlink:type="simple" ext-link-type="doi" xlink:href="10.2307/2804799">https://doi.org/10.2307/2804799</ext-link></mixed-citation></ref><ref id="B73"><mixed-citation xmlns:xlink="http://www.w3.org/1999/xlink" xlink:type="simple"><person-group><name name-style="western"><surname>Smith</surname><given-names>AC</given-names></name></person-group> (<year>1956</year>) <article-title>Studies of South American plants, XV.</article-title><source>American Journal of Botany</source><volume>43</volume>(<issue>8</issue>): <fpage>573</fpage>–<lpage>577</lpage>. <ext-link xlink:type="simple" ext-link-type="doi" xlink:href="10.1002/j.1537-2197.1956.tb10536.x">https://doi.org/10.1002/j.1537-2197.1956.tb10536.x</ext-link></mixed-citation></ref><ref id="B86"><mixed-citation xmlns:xlink="http://www.w3.org/1999/xlink" xlink:type="simple"><person-group><name name-style="western"><surname>Vásquez Martínez</surname><given-names>R</given-names></name><name name-style="western"><surname>Soto Shareva</surname><given-names>YC</given-names></name></person-group> (<year>2020</year>) <article-title><italic><tp:taxon-name><tp:taxon-name-part taxon-name-part-type="genus">Virola</tp:taxon-name-part><tp:taxon-name-part taxon-name-part-type="species">pseudosebifera</tp:taxon-name-part></tp:taxon-name></italic> (<tp:taxon-name><tp:taxon-name-part taxon-name-part-type="family">Myristicaceae</tp:taxon-name-part></tp:taxon-name>), una nueva especie de la selva alta del Perú.</article-title><source>Q’euña</source><volume>10</volume>(<issue>1</issue>): <fpage>7</fpage>–<lpage>12</lpage>. <ext-link xlink:type="simple" ext-link-type="doi" xlink:href="10.51343/rq.v10i1.314">https://doi.org/10.51343/rq.v10i1.314</ext-link></mixed-citation></ref><ref id="B27"><mixed-citation xmlns:xlink="http://www.w3.org/1999/xlink" xlink:type="simple"><person-group><name name-style="western"><surname>Homeier</surname><given-names>J</given-names></name><name name-style="western"><surname>Werner</surname><given-names>F</given-names></name></person-group> (<year>2007</year>) <article-title><tp:taxon-name><tp:taxon-name-part taxon-name-part-type="phylum">Spermatophyta</tp:taxon-name-part></tp:taxon-name>. Checklist Reserva Biológica San Francisco (Prov. Zamora-Chinchipe, S-Ecuador).</article-title> In: <person-group><name name-style="western"><surname>Liede-Schumann</surname><given-names>S</given-names></name><name name-style="western"><surname>Breckle</surname><given-names>SW</given-names></name></person-group> (<role>Eds</role>) <issue-title>Provisional checklist of flora and fauna of the San Francisco valley and its surroundings: (Reserva Biológica San Francisco - Prov.</issue-title><source>Zamora-Chinchipe, Southern Ecuador), No. 4. Ecotropical Monographs</source>, <fpage>15</fpage>–<lpage>58</lpage>.</mixed-citation></ref><ref id="B33"><mixed-citation xmlns:xlink="http://www.w3.org/1999/xlink" xlink:type="simple"><person-group><name name-style="western"><surname>Jaramillo</surname><given-names>TS</given-names></name><name name-style="western"><surname>Muriel</surname><given-names>P</given-names></name><name name-style="western"><surname>Balslev</surname><given-names>H</given-names></name></person-group> (<year>2004</year>) <article-title><tp:taxon-name><tp:taxon-name-part taxon-name-part-type="family">Myristicaceae</tp:taxon-name-part></tp:taxon-name>.</article-title> In: <person-group><name name-style="western"><surname>Harling</surname><given-names>GW</given-names></name><name name-style="western"><surname>Andersson</surname><given-names>L</given-names></name></person-group> (<role>Eds</role>) <issue-title>Flora of Ecuador.</issue-title><source>University of Göteborg, Göteborg</source><volume>72</volume>: <fpage>1</fpage>–<lpage>101</lpage>.</mixed-citation></ref></ref-list></tp:taxon-treatment>
