# Supplementary material for: ﻿New Species of Virola (Myristicaceae) from South America
Source: PhytoKeys. 2022 May 30;197:81–148. doi: 10.3897/phytokeys.197.81367 (PMC9849048; doi:10.3897/phytokeys.197.81367)
Supplement: XML Treatment for Virola calimensis [file phytokeys.197.81367-treatment4.xml]

<!DOCTYPE tp:taxon-treatment
  PUBLIC "-//TaxonX//DTD Taxonomic Treatment Publishing DTD v0 20100105//EN" "tax-treatment-NSO.dtd">
<tp:taxon-treatment xmlns:tp="http://www.plazi.org/taxpub"><tp:treatment-meta><kwd-group><label>Taxon classification</label><kwd>
              <named-content content-type="kingdom">Plantae</named-content>
            </kwd><kwd>
              <named-content content-type="order">Magnoliales</named-content>
            </kwd><kwd>
              <named-content content-type="family">Myristicaceae</named-content>
            </kwd></kwd-group><mixed-citation publication-type="journal"><person-group><name><surname>Santamaría-Aguilar</surname><given-names>Daniel</given-names></name><name><surname>Lagomarsino</surname><given-names>Laura P.</given-names></name></person-group><article-title>﻿New Species of <italic><tp:taxon-name><tp:taxon-name-part taxon-name-part-type="genus" reg="Virola">Virola</tp:taxon-name-part></tp:taxon-name></italic> (<tp:taxon-name><tp:taxon-name-part taxon-name-part-type="family">Myristicaceae</tp:taxon-name-part></tp:taxon-name>) from South America</article-title><source>PhytoKeys</source><day>30</day><month>05</month><year>2022</year><volume>197</volume><fpage>81</fpage><lpage>148</lpage><pub-id pub-id-type="doi">10.3897/phytokeys.197.81367</pub-id></mixed-citation></tp:treatment-meta><tp:nomenclature><label>﻿4.</label><tp:taxon-name>
            <object-id xmlns:xlink="http://www.w3.org/1999/xlink" content-type="arpha" xlink:type="simple">ED3F4679-1AD6-5D56-9DB0-52BB466B8F71</object-id>
            <tp:taxon-name-part taxon-name-part-type="genus" reg="Virola">Virola</tp:taxon-name-part>
            <tp:taxon-name-part taxon-name-part-type="species" reg="calimensis">calimensis</tp:taxon-name-part>
            <object-id xmlns:xlink="http://www.w3.org/1999/xlink" content-type="ipni" xlink:type="simple">urn:lsid:ipni.org:names:77298663-1</object-id>
          </tp:taxon-name><tp:taxon-authority>D. Santam.</tp:taxon-authority><tp:taxon-status xmlns:xlink="http://www.w3.org/1999/xlink" xlink:type="simple">sp. nov.</tp:taxon-status></tp:nomenclature><tp:treatment-sec sec-type="material" id="SECID0EQSCI"><title>Type.</title><p><bold>Colombia. Valle del Cauca</bold>: Bajo Calima, concesión Pulpapel/ Buenaventura, <named-content xmlns:xlink="http://www.w3.org/1999/xlink" content-type="dwc:verbatimCoordinates" xlink:type="simple"><named-content content-type="geo-json" specific-use="{&#34;type&#34;:&#34;Point&#34;,&#34;coordinates&#34;:[-77.000000,3.916667]}" id="NCID0E2SCI" xlink:type="simple">03°55'N, 077°00'W</named-content></named-content>, 100 m, 03 Aug 1984 (fr), <italic>M. Monsalve 158</italic> (holotype: MO! [accession 3624779, barcode MO-2657915]; isotype: <named-content xmlns:xlink="http://www.w3.org/1999/xlink" content-type="dwc:institutional_code" xlink:title="Instituto Nacional de Pesquisas da Amazonia" xlink:href="http://grbio.org/institution/instituto-nacional-de-pesquisas-da-amazonia" xlink:type="simple">INPA</named-content> [accession 147738; image!], JAUM [accession 007410]). Fig. <xref ref-type="fig" rid="F9">9</xref></p></tp:treatment-sec><tp:treatment-sec sec-type="diagnosis" id="SECID0EJTCI"><title>Diagnosis.</title><p><italic><tp:taxon-name><tp:taxon-name-part taxon-name-part-type="genus" reg="Virola">Virola</tp:taxon-name-part><tp:taxon-name-part taxon-name-part-type="species" reg="calimensis">calimensis</tp:taxon-name-part></tp:taxon-name></italic> was previously confused with <italic><tp:taxon-name><tp:taxon-name-part taxon-name-part-type="genus" reg="Virola">V.</tp:taxon-name-part><tp:taxon-name-part taxon-name-part-type="species" reg="calophylla">calophylla</tp:taxon-name-part></tp:taxon-name></italic> and <italic><tp:taxon-name><tp:taxon-name-part taxon-name-part-type="genus" reg="Virola">V.</tp:taxon-name-part><tp:taxon-name-part taxon-name-part-type="species" reg="macrocarpa">macrocarpa</tp:taxon-name-part></tp:taxon-name></italic>. Perhaps because of stellate, sessile trichomes and lateral veins that are well separated. Morphologically it differs from <italic><tp:taxon-name><tp:taxon-name-part taxon-name-part-type="genus" reg="Virola">V.</tp:taxon-name-part><tp:taxon-name-part taxon-name-part-type="species" reg="calophylla">calophylla</tp:taxon-name-part></tp:taxon-name></italic> in having flowers with longer staminate perianth (2.5–3.5 mm vs. 1–2.1 mm), the internal surface densely pubescent (vs. glabrescent), long anthers (0.6–1 [–1.2] mm vs. 0.4–0.5 mm), and large fruits (2.8–3.1 cm long vs. 1.6–1.5 cm). Differs from <italic><tp:taxon-name><tp:taxon-name-part taxon-name-part-type="genus" reg="Virola">V.</tp:taxon-name-part><tp:taxon-name-part taxon-name-part-type="species" reg="macrocarpa">macrocarpa</tp:taxon-name-part></tp:taxon-name></italic> in leaf blades abaxially densely pubescent (vs. sparsely pubescent), fruits globose (vs. ellipsoid), shorter (2.8–3.1 cm long vs. [2.7–] 3.5–4.5 cm).</p><p><bold><italic>Tree</italic></bold> 5–20 or 30 m tall × 25–28 cm in diameter, inner bark described once as brown, cracked, rough. <bold><italic>Exudate</italic></bold> reddish, location of exudate on plant not stated, or described as being present in the inflorescence, but with no information about color. <bold><italic>Twigs</italic></bold> 0.3–0.33 cm thick, terete or slightly compressed, inconspicuously pubescent, trichomes dendritic, sessile, brown reddish, without lenticels. <bold><italic>Leaves</italic></bold> young terminal bud not seen; petiole 1.5–2.4 × 0.22–0.4 cm, slightly canaliculate, sometimes slightly winged, glabrescent, or inconspicuously tomentose to tomentulose, the trichomes dendritic; leaf blades 19–25 × 7.3–11 cm, widely oblong to elliptical; adaxial surface of mature leaves drying brown to olive, the surface smooth, sometimes shiny, glabrous; abaxial surface drying brown reddish to grayish brown, densely pubescent, the trichomes stellate, ca. 0.1 mm diameter, sessile, the central part of the trichome dark reddish, the branches pale reddish; lateral veins ca. 12–13 (<italic>W. Devia 3086</italic>), 3–4 veins per 5 cm, spaced 1.3–2.3 cm apart, flat to slightly raised on adaxial surface, raised on abaxial surface and slightly darker than on adaxial surface, puberulent, densely tomentose to glabrescent above, densely pubescent to the sides, arcuate-ascending distally, slightly anastomosing near the margin and without forming a marked intramarginal vein; tertiary veins slightly visible on both sides; midvein adaxially slightly elevated, abaxially raised, rounded to rectangular, glabrescent to tomentose; base obtuse, not revolute, flat; margin flat; apex acuminate. <bold><italic>Staminate inflorescence</italic></bold> 6–8 cm long, axes flattened, tomentose, with trichomes dendritic, brown-reddish; peduncle 1.3–2.8 × 0.28–0.4 cm; main axes with 5–11 ramifications, the first pair opposite to subopposite, the others alternate; bracts not seen. <bold><italic>Staminate flowers</italic></bold> (in bud) in lax terminal fascicles of 3–5 flowers, on a receptacle 3–5 mm wide; perianth 2.5–3.5 mm long, elongate to rhomboid, fleshy, ferruginous when fresh (probably by the trichomes), connate to 1.1–1.7 mm in length, external surface densely pubescent with ferruginous and dendritic trichomes, internal surface densely pubescent (especially in the lobes) with ferruginous trichomes; lobes 3, 1.3–2 × 0.9–1.5 mm and 0.3–0.7 mm thick, without resinous punctuations when rehydrated; stamens 3, the filament column 0.4–0.6 (–0.8) mm long and 0.2–0.4 mm wide, glabrous, straight, not constricted at the apex; anthers 0.6–1 (–1.2) mm long and 0.2–0.3 mm wide; apiculus 0.1–0.2 mm long, acuminate, slightly separated distally. <bold><italic>Pistillate inflorescence</italic></bold> and <bold><italic>flowers</italic></bold> unknown. <bold><italic>Infructescence</italic></bold> ca. 4.5 cm long, with 2 fruits, peduncle ca. 1.7 × 0.5 cm. <bold><italic>Fruits</italic></bold> ca. 3.3–4.2 × 2.8–3.1 cm, color not described when fresh, globose, shortly stipitate, densely tomentose, the trichomes dendritic, sessile, ferruginous, the trichomes not falling easily like dust, the surface slightly rugose, the line of dehiscence slightly carinate, the base obtuse, the apex acute; pericarp ca. 3.8–4 mm thick; pedicel ca. 0.6 cm long. <bold><italic>Seed</italic></bold> ca. 2.5 × 2.1 cm, the testa when dry brown reddish, slightly ribbed from the base to the apex; aril color when fresh not described, blackish to brown reddish when dry, the texture dry and thin, laciniate almost to the base, in narrow bands distally.</p></tp:treatment-sec><tp:treatment-sec sec-type="description" id="SECID0ENWCI"><title>Distinctive characters.</title><p><italic><tp:taxon-name><tp:taxon-name-part taxon-name-part-type="genus" reg="Virola">Virola</tp:taxon-name-part><tp:taxon-name-part taxon-name-part-type="species" reg="calimensis">calimensis</tp:taxon-name-part></tp:taxon-name></italic> can be recognized by its broad staminate inflorescence, few-flowered inflorescences, elongate to rhomboid, fleshy, densely pubescent perianth, very fleshy filament column and shorter (0.4–0.6 [–0.8] mm long) than the anthers (0.6–1 [–1.2] mm long), and globose, tomentose fruit with trichomes that do not fall easily and with a thick (3.8–4 mm) pericarp (Fig. <xref ref-type="fig" rid="F6">6D</xref>). Like other species described here, the abaxial side of <italic><tp:taxon-name><tp:taxon-name-part taxon-name-part-type="genus" reg="Virola">V.</tp:taxon-name-part><tp:taxon-name-part taxon-name-part-type="species" reg="calimensis">calimensis</tp:taxon-name-part></tp:taxon-name></italic>’ leaves are covered with stellate, sessile trichomes whose central portion is darker than the branches on their abaxial surfaces. It further has lateral veins that are well separated (1.3–2.3 cm spaced) (Fig. <xref ref-type="fig" rid="F4">4D</xref>) and a relatively long and thick petiole.</p></tp:treatment-sec><tp:treatment-sec sec-type="etymology" id="SECID0ERXCI"><title>Etymology.</title><p>The specific epithet of the new species refers to the Bajo Calima region (Valle del Cauca department, Colombia), the region where most specimens of this new species come from.</p></tp:treatment-sec><tp:treatment-sec sec-type="distribution" id="SECID0EWXCI"><title>Distribution.</title><p><italic><tp:taxon-name><tp:taxon-name-part taxon-name-part-type="genus" reg="Virola">Virola</tp:taxon-name-part><tp:taxon-name-part taxon-name-part-type="species" reg="calimensis">calimensis</tp:taxon-name-part></tp:taxon-name></italic> occurs in the Pacific coast of Colombia (Valle del Cauca department) and Ecuador (Esmeraldas province) at elevations ranging from 5 to 260 m (Fig. <xref ref-type="fig" rid="F18">18C</xref>). According to the field notes of the specimens collected in Colombia (e.g., <italic>M. Monsalve 158</italic>), the species grows in nutrient poor soils with a high concentration of aluminum. See <xref ref-type="bibr" rid="B21">Gentry (1986)</xref>, <xref ref-type="bibr" rid="B19">Faber-Langendoen and Gentry (1991)</xref> and Marcano-Berti and Aymard C. (2021) for more information about this region.</p></tp:treatment-sec><tp:treatment-sec sec-type="phenology" id="SECID0EVYCI"><title>Phenology.</title><p>Staminate flowers of <italic><tp:taxon-name><tp:taxon-name-part taxon-name-part-type="genus" reg="Virola">Virola</tp:taxon-name-part><tp:taxon-name-part taxon-name-part-type="species" reg="calimensis">calimensis</tp:taxon-name-part></tp:taxon-name></italic> have been recorded in March, May, June, July, and September. Fruits have been observed in June and August. Pistillate flowers were not seen in the studied material.</p></tp:treatment-sec><tp:treatment-sec sec-type="Common name and uses" id="SECID0EGZCI"><title>Common name and uses.</title><p>Cuangare (Colombia; <italic>M. Monsalve 158</italic>).</p></tp:treatment-sec><tp:treatment-sec sec-type="Preliminary conservation status" id="SECID0EOZCI"><title>Preliminary conservation status.</title><p><italic><tp:taxon-name><tp:taxon-name-part taxon-name-part-type="genus" reg="Virola">Virola</tp:taxon-name-part><tp:taxon-name-part taxon-name-part-type="species" reg="calimensis">calimensis</tp:taxon-name-part></tp:taxon-name></italic> is Endangered following IUCN criteria B1a and B2a. It is known from three localities, has an <abbrev xmlns:xlink="http://www.w3.org/1999/xlink" xlink:title="extent of occurrence" id="ABBRID0E6ZCI" xlink:type="simple">EOO</abbrev> of 313 km<sup>2</sup>, and an <abbrev xmlns:xlink="http://www.w3.org/1999/xlink" xlink:title="area of occupancy" id="ABBRID0EF1CI" xlink:type="simple">AOO</abbrev> of 12 km<sup>2</sup>. While its small range justifies this preliminary status, <italic><tp:taxon-name><tp:taxon-name-part taxon-name-part-type="genus" reg="Virola">V.</tp:taxon-name-part><tp:taxon-name-part taxon-name-part-type="species" reg="calimensis">calimensis</tp:taxon-name-part></tp:taxon-name></italic> benefits from growing in regions with relatively low rates of deforestation compared to the rest of the region (<xref ref-type="bibr" rid="B3">Antonelli 2022</xref>), which is in part due to collective land titling by Afro-Colombian communities in Valle del Cauca, Colombia (<xref ref-type="bibr" rid="B88">Vélez et al. 2020</xref>) and proximity to the Awá Reserve (<xref ref-type="bibr" rid="B49">Oviedo 2006</xref>).</p></tp:treatment-sec><tp:treatment-sec sec-type="discussion" id="SECID0EC2CI"><title>Discussion.</title><p>Herbarium specimens of <italic><tp:taxon-name><tp:taxon-name-part taxon-name-part-type="genus" reg="Virola">Virola</tp:taxon-name-part><tp:taxon-name-part taxon-name-part-type="species" reg="calimensis">calimensis</tp:taxon-name-part></tp:taxon-name></italic> were previously identified as <italic><tp:taxon-name><tp:taxon-name-part taxon-name-part-type="genus" reg="Virola">V.</tp:taxon-name-part><tp:taxon-name-part taxon-name-part-type="species" reg="calophylla">calophylla</tp:taxon-name-part></tp:taxon-name></italic> and/or <italic><tp:taxon-name><tp:taxon-name-part taxon-name-part-type="genus" reg="Virola">V.</tp:taxon-name-part><tp:taxon-name-part taxon-name-part-type="species" reg="macrocarpa">macrocarpa</tp:taxon-name-part></tp:taxon-name></italic>. This misidentification was probably due to characteristics shared with <italic><tp:taxon-name><tp:taxon-name-part taxon-name-part-type="genus" reg="Virola">V.</tp:taxon-name-part><tp:taxon-name-part taxon-name-part-type="species" reg="calophylla">calophylla</tp:taxon-name-part></tp:taxon-name></italic>: stellate, sessile trichomes and lateral veins that are well separated, as well as their lax, few-flowered staminate inflorescences that are relatively wide (these traits are unknown in <italic><tp:taxon-name><tp:taxon-name-part taxon-name-part-type="genus" reg="Virola">V.</tp:taxon-name-part><tp:taxon-name-part taxon-name-part-type="species" reg="macrocarpa">macrocarpa</tp:taxon-name-part></tp:taxon-name></italic>). However, <italic><tp:taxon-name><tp:taxon-name-part taxon-name-part-type="genus" reg="Virola">V.</tp:taxon-name-part><tp:taxon-name-part taxon-name-part-type="species" reg="calimensis">calimensis</tp:taxon-name-part></tp:taxon-name></italic> differs from <italic><tp:taxon-name><tp:taxon-name-part taxon-name-part-type="genus" reg="Virola">V.</tp:taxon-name-part><tp:taxon-name-part taxon-name-part-type="species" reg="calophylla">calophylla</tp:taxon-name-part></tp:taxon-name></italic> in having fleshier, longer staminate perianth with indument on the internal surface and a filament column that is shorter than the anthers. The new species also differs in the size and shape of its fruit as compared to <italic><tp:taxon-name><tp:taxon-name-part taxon-name-part-type="genus" reg="Virola">V.</tp:taxon-name-part><tp:taxon-name-part taxon-name-part-type="species" reg="calophylla">calophylla</tp:taxon-name-part></tp:taxon-name></italic> and <italic><tp:taxon-name><tp:taxon-name-part taxon-name-part-type="genus" reg="Virola">V.</tp:taxon-name-part><tp:taxon-name-part taxon-name-part-type="species" reg="macrocarpa">macrocarpa</tp:taxon-name-part></tp:taxon-name></italic>). A summary of the characteristics that differentiate these three species is presented in Table <xref ref-type="table" rid="T4">4</xref>, and <xref ref-type="table" rid="T5">5</xref>.</p><table-wrap id="T4" position="float" orientation="portrait"><label>Table 4.</label><caption><p>Comparison of <italic><tp:taxon-name><tp:taxon-name-part taxon-name-part-type="genus" reg="Virola">Virola</tp:taxon-name-part><tp:taxon-name-part taxon-name-part-type="species" reg="calimensis">calimensis</tp:taxon-name-part></tp:taxon-name></italic>, with <italic><tp:taxon-name><tp:taxon-name-part taxon-name-part-type="genus" reg="Virola">V.</tp:taxon-name-part><tp:taxon-name-part taxon-name-part-type="species" reg="macrocarpa">macrocarpa</tp:taxon-name-part></tp:taxon-name></italic>. <sup>†</sup>From <xref ref-type="bibr" rid="B74">Smith and Wodehouse (1938)</xref>.</p></caption><table id="TID0EOXCK" rules="all"><tbody><tr><th rowspan="1" colspan="1">Morphological character</th><th rowspan="1" colspan="1">
                    <italic>
                      <tp:taxon-name><tp:taxon-name-part taxon-name-part-type="genus" reg="Virola">V.</tp:taxon-name-part><tp:taxon-name-part taxon-name-part-type="species" reg="calimensis">calimensis</tp:taxon-name-part></tp:taxon-name>
                    </italic>
                  </th><th rowspan="1" colspan="1">
                    <italic>
                      <tp:taxon-name><tp:taxon-name-part taxon-name-part-type="genus" reg="Virola">V.</tp:taxon-name-part><tp:taxon-name-part taxon-name-part-type="species" reg="macrocarpa">macrocarpa</tp:taxon-name-part></tp:taxon-name>
                    </italic>
                  </th></tr><tr><td rowspan="1" colspan="1">Leaf blades size, and pubescence abaxially</td><td rowspan="1" colspan="1">19–25 × 7.3–11 cm; densely pubescent (Fig. <xref ref-type="fig" rid="F4">4D</xref>)</td><td rowspan="1" colspan="1">20–40 × 7–11 cm<sup>†</sup>; sparsely pubescent (Fig. <xref ref-type="fig" rid="F4">4J</xref>)</td></tr><tr><td rowspan="1" colspan="1">Spaced lateral veins</td><td rowspan="1" colspan="1">1.3–2.3 cm apart</td><td rowspan="1" colspan="1">1.7–3 cm apart</td></tr><tr><td rowspan="1" colspan="1">Fruit shape, and long</td><td rowspan="1" colspan="1">Globose, 2.8–3.1 cm (Fig. <xref ref-type="fig" rid="F6">6D</xref>)</td><td rowspan="1" colspan="1">Ellipsoid, (2.7–) 3.5–4.5 cm (Fig. <xref ref-type="fig" rid="F6">6H</xref>)</td></tr><tr><td rowspan="1" colspan="1">Pericarp thickness</td><td rowspan="1" colspan="1">ca. 3.8–4 mm</td><td rowspan="1" colspan="1">(2.7–) 3–4.7 mm</td></tr><tr><td rowspan="1" colspan="1">Seed size</td><td rowspan="1" colspan="1">ca. 2.5 × 2.1 cm</td><td rowspan="1" colspan="1">2.2–2.5 × 1.5–1.7 cm<sup>†</sup></td></tr><tr><td rowspan="1" colspan="1">Habitat</td><td rowspan="1" colspan="1">Lowland rain forest, Colombia (Valle del Cauca), and Ecuador (Esmeraldas), at 20 to 260 m elevation</td><td rowspan="1" colspan="1">Montane forests, Andes of Colombia (Boyacá), at 1100 m elevation<sup>†</sup></td></tr></tbody></table></table-wrap></tp:treatment-sec><tp:treatment-sec sec-type="notes" id="SECID0EUDDI"><title>Notes.</title><p>The first collection of <italic><tp:taxon-name><tp:taxon-name-part taxon-name-part-type="genus" reg="Virola">Virola</tp:taxon-name-part><tp:taxon-name-part taxon-name-part-type="species" reg="calimensis">calimensis</tp:taxon-name-part></tp:taxon-name></italic> was made 76 years ago by José Cuatrecasas (<italic>J. Cuatrecasas 17540</italic>; 5–15 May 1944) in Río Cajambre, Valle del Cauca, Colombia. Six years later, <xref ref-type="bibr" rid="B71">Smith (1950)</xref> attributed this Cuatrecasas collection to <italic><tp:taxon-name><tp:taxon-name-part taxon-name-part-type="genus" reg="Virola">V.</tp:taxon-name-part><tp:taxon-name-part taxon-name-part-type="species" reg="macrocarpa">macrocarpa</tp:taxon-name-part></tp:taxon-name></italic>, which he used to describe staminate inflorescences; however, he expressed doubt in this and stressed the need for more material, stating that this collection “<italic>has leaves considerably smaller</italic>, <italic>although similar in texture, shape, and indument</italic>.” <xref ref-type="bibr" rid="B71">Smith (1950)</xref> refers to two additional collections from Colombia with very young inflorescences, which we could not study, as <italic><tp:taxon-name><tp:taxon-name-part taxon-name-part-type="genus" reg="Virola">V.</tp:taxon-name-part><tp:taxon-name-part taxon-name-part-type="species" reg="macrocarpa">macrocarpa</tp:taxon-name-part></tp:taxon-name></italic>; these are <italic>J. Cuatrecasas 15596, 16613</italic> (A, F [as Ch]) from the Western Cordillera (1250–1400 m elevations) and Chocó region (5–50 m elevations) respectively.</p><table-wrap id="T5" position="float" orientation="portrait"><label>Table 5.</label><caption><p>Comparison of <italic><tp:taxon-name><tp:taxon-name-part taxon-name-part-type="genus" reg="Virola">Virola</tp:taxon-name-part><tp:taxon-name-part taxon-name-part-type="species" reg="calimensis">calimensis</tp:taxon-name-part></tp:taxon-name></italic>, with <italic><tp:taxon-name><tp:taxon-name-part taxon-name-part-type="genus" reg="Virola">V.</tp:taxon-name-part><tp:taxon-name-part taxon-name-part-type="species" reg="calophylla">calophylla</tp:taxon-name-part></tp:taxon-name></italic>.</p></caption><table id="TID0EI3CK" rules="all"><tbody><tr><th rowspan="1" colspan="1">Morphological character</th><th rowspan="1" colspan="1">
                    <italic>
                      <tp:taxon-name><tp:taxon-name-part taxon-name-part-type="genus" reg="Virola">V.</tp:taxon-name-part><tp:taxon-name-part taxon-name-part-type="species" reg="calimensis">calimensis</tp:taxon-name-part></tp:taxon-name>
                    </italic>
                  </th><th rowspan="1" colspan="1">
                    <italic>
                      <tp:taxon-name><tp:taxon-name-part taxon-name-part-type="genus" reg="Virola">V.</tp:taxon-name-part><tp:taxon-name-part taxon-name-part-type="species" reg="calophylla">calophylla</tp:taxon-name-part></tp:taxon-name>
                    </italic>
                  </th></tr><tr><td rowspan="1" colspan="1">Leaf blade size, and base</td><td rowspan="1" colspan="1">19–25 × 7.3–11 cm, obtuse</td><td rowspan="1" colspan="1">(15–) 20–60 × 10–16 cm; (usually) deeply cordate to truncate (obtuse)</td></tr><tr><td rowspan="1" colspan="1"># of lateral veins</td><td rowspan="1" colspan="1">ca. 12–13</td><td rowspan="1" colspan="1">11–28</td></tr><tr><td rowspan="1" colspan="1">Length of staminate inflorescences</td><td rowspan="1" colspan="1">6–8 cm</td><td rowspan="1" colspan="1">6–30 cm</td></tr><tr><td rowspan="1" colspan="1">Staminate perianth long, and internal surface</td><td rowspan="1" colspan="1">2.5–3.5 mm; densely pubescent</td><td rowspan="1" colspan="1">1–2.1 mm; glabrescent</td></tr><tr><td rowspan="1" colspan="1">Long filament column</td><td rowspan="1" colspan="1">0.4–0.6 (–0.8) mm</td><td rowspan="1" colspan="1">0.2–0.6 mm</td></tr><tr><td rowspan="1" colspan="1">Long anthers</td><td rowspan="1" colspan="1">0.6–1 (–1.2) mm</td><td rowspan="1" colspan="1">0.4–0.5 mm</td></tr><tr><td rowspan="1" colspan="1">Fruit size</td><td rowspan="1" colspan="1">ca. 3.3–4.2 × 2.8–3.1 cm (Fig. <xref ref-type="fig" rid="F6">6D</xref>)</td><td rowspan="1" colspan="1">2.5–3 × 1.6–1.5 cm (Fig. <xref ref-type="fig" rid="F6">6E</xref>)</td></tr></tbody></table></table-wrap><p><xref ref-type="bibr" rid="B89">Walker and Walker (1979</xref>; fig. 44) illustrated the pollen of the first collection of this species (again, <italic>J. Cuatrecasas 17540</italic>; 5–15 May 1944), then attributed to <italic><tp:taxon-name><tp:taxon-name-part taxon-name-part-type="genus" reg="Virola">V.</tp:taxon-name-part><tp:taxon-name-part taxon-name-part-type="species" reg="macrocarpa">macrocarpa</tp:taxon-name-part></tp:taxon-name></italic>. It was assigned to Pollen Type I (more information can be found in their publication).</p><p>The specimens <italic>C. Jativa &amp; C. Epling 1143</italic> and <italic>M. Monsalve 158</italic>, mentioned under <italic><tp:taxon-name><tp:taxon-name-part taxon-name-part-type="genus" reg="Virola">V.</tp:taxon-name-part><tp:taxon-name-part taxon-name-part-type="species" reg="macrocarpa">macrocarpa</tp:taxon-name-part></tp:taxon-name></italic> in <italic>Flora of Ecuador</italic> (<xref ref-type="bibr" rid="B33">Jaramillo et al. 2004</xref>) and <italic>La Familia de Árboles Tropicales <tp:taxon-name><tp:taxon-name-part taxon-name-part-type="family">Myristicaceae</tp:taxon-name-part></tp:taxon-name> en el Departamento del Valle del Cauca, Colombia</italic> (<xref ref-type="bibr" rid="B77">Taylor and Devia Álvarez 2000</xref>) correspond to this new species. The digital images of <italic>W. Devia et al. 5091</italic> (st), <italic>5461</italic> (st), all at TULV, appear to correspond with <italic><tp:taxon-name><tp:taxon-name-part taxon-name-part-type="genus" reg="Virola">V.</tp:taxon-name-part><tp:taxon-name-part taxon-name-part-type="species" reg="calimensis">calimensis</tp:taxon-name-part></tp:taxon-name></italic> as well.</p></tp:treatment-sec><tp:treatment-sec sec-type="material" id="SECID0EFMDI"><title>Specimens examined.</title><p><bold>Colombia. Valle del Cauca</bold>: Bajo Calima, 15–20 m, 28 Jun 1961 (fr), <italic>I. Cabrera 556</italic> (COL);</p><p>Costa del Pacífico, Río Cajambre, Silva, 5–80 m, 5–15 May 1944 (♂ fl), <italic>J. Cuatrecasas 17540</italic> (A!, F [image!]); Buenaventura, Carton de Colombia, Vía a Malaga Km. 22, Frente Hans, [<named-content xmlns:xlink="http://www.w3.org/1999/xlink" content-type="dwc:verbatimCoordinates" xlink:type="simple"><named-content content-type="geo-json" specific-use="{&#34;type&#34;:&#34;Point&#34;,&#34;coordinates&#34;:[-76.974444,3.996389]}" id="NCID0EWMDI" xlink:type="simple">03°59'47"N, 076°58'28"W</named-content></named-content>], 20 m, 01 Mar 1990 (fl bud), <italic>W. Devia 3086</italic> (MO-2 sheets!, TULV [image!], UPCB [n.v]); B/ventura [Buenaventura], Canalete, km 28 vía Málaga, 50 m, [s.d.] May 1991 (fr), <italic>W. Devia 3253</italic> (NY!); Bajo Calima, concesión Pulpapel/ Buenaventura, <named-content xmlns:xlink="http://www.w3.org/1999/xlink" content-type="dwc:verbatimCoordinates" xlink:type="simple"><named-content content-type="geo-json" specific-use="{&#34;type&#34;:&#34;Point&#34;,&#34;coordinates&#34;:[-77.000000,3.916667]}" id="NCID0ECNDI" xlink:type="simple">03°55'N, 077°00'W</named-content></named-content>, 100 m, 11 Mar 1986 (♂ bud fl), <italic>M. Monsalve 968</italic> (<named-content xmlns:xlink="http://www.w3.org/1999/xlink" content-type="dwc:institutional_code" xlink:title="Instituto Nacional de Pesquisas da Amazonia" xlink:href="http://grbio.org/institution/instituto-nacional-de-pesquisas-da-amazonia" xlink:type="simple">INPA</named-content> [image!], MO!); ibid., 22 Sep 1987 (♂ bud fl), <italic>M. Monsalve 1769</italic> (F [image!], <named-content xmlns:xlink="http://www.w3.org/1999/xlink" content-type="dwc:institutional_code" xlink:title="Instituto Nacional de Pesquisas da Amazonia" xlink:href="http://grbio.org/institution/instituto-nacional-de-pesquisas-da-amazonia" xlink:type="simple">INPA</named-content> [image!], MO!). <bold>Ecuador. Esmeraldas</bold>: At Tobar Donoso, junct. of Río San Juan and Río Camumbi, [<named-content xmlns:xlink="http://www.w3.org/1999/xlink" content-type="dwc:verbatimCoordinates" xlink:type="simple"><named-content content-type="geo-json" specific-use="{&#34;type&#34;:&#34;Point&#34;,&#34;coordinates&#34;:[-78.508333,1.190000]}" id="NCID0EYNDI" xlink:type="simple">01°11'24"N, 078°30'30"W</named-content></named-content>], 260 m, 25 Jul 1966 (♂ fl), <italic>C. Jativa &amp; C. Epling 1129</italic> (NY!); ibid., 27 Jul 1966 (♂ fl), <italic>C. Jativa &amp; C. Epling 1143</italic> (MO!, NY!, US [image!]).</p></tp:treatment-sec><tp:treatment-sec><!--Section generated to contain objects referenced in tp:taxon-treatment.--><fig id="F9" position="float" orientation="portrait"><object-id xmlns:xlink="http://www.w3.org/1999/xlink" content-type="doi" xlink:type="simple">10.3897/phytokeys.197.81367.figure9</object-id><object-id xmlns:xlink="http://www.w3.org/1999/xlink" content-type="arpha" xlink:type="simple">286AA989-6BC4-50A1-8AE2-F5AA5386D9EE</object-id><label>Figure 9.</label><caption><p><italic><tp:taxon-name><tp:taxon-name-part taxon-name-part-type="genus" reg="Virola">Virola</tp:taxon-name-part><tp:taxon-name-part taxon-name-part-type="species" reg="calimensis">calimensis</tp:taxon-name-part></tp:taxon-name></italic><bold>A</bold> branch with staminate inflorescence and detail of trichomes on abaxial surface <bold>B</bold> closeup of partial staminate inflorescence <bold>C</bold> staminate perianth, with detail of trichomes (left) <bold>D</bold> medial sections of staminate flower showing the internal surface and androecium, with a closeup of filament column and anthers (right) <bold>E</bold> partial infructescence and open fruit (above), showing the seed with laciniate aril. Drawn by Bobbi Angell based on <italic>C. Jativa &amp; C. Epling 1143</italic> (<bold>A–D</bold> MO), and <italic>M. Monsalve 158</italic> (<bold>E</bold> MO).</p></caption><graphic xmlns:xlink="http://www.w3.org/1999/xlink" xlink:href="phytokeys-197-081_article-81367__-g009.jpg" position="float" orientation="portrait" xlink:type="simple" id="oo_688797.jpg"><uri content-type="original_file" xlink:type="simple">https://binary.pensoft.net/fig/688797</uri></graphic></fig><fig id="F6" position="float" orientation="portrait"><object-id xmlns:xlink="http://www.w3.org/1999/xlink" content-type="doi" xlink:type="simple">10.3897/phytokeys.197.81367.figure6</object-id><object-id xmlns:xlink="http://www.w3.org/1999/xlink" content-type="arpha" xlink:type="simple">DF5EEE8A-45BB-5466-A715-4F70F4250322</object-id><label>Figure 6.</label><caption><p>Comparison of fruits of newly described <italic><tp:taxon-name><tp:taxon-name-part taxon-name-part-type="genus" reg="Virola">Virola</tp:taxon-name-part></tp:taxon-name></italic> species, with those species that are morphologically similar to them, noting the shape, indument, a pericarp thickness <bold>A</bold><italic><tp:taxon-name><tp:taxon-name-part taxon-name-part-type="genus" reg="Virola">V.</tp:taxon-name-part><tp:taxon-name-part taxon-name-part-type="species" reg="aguarunana">aguarunana</tp:taxon-name-part></tp:taxon-name></italic> (<italic>C. Díaz et al. 7195</italic>, MO) <bold>B</bold><italic><tp:taxon-name><tp:taxon-name-part taxon-name-part-type="genus" reg="Virola">V.</tp:taxon-name-part><tp:taxon-name-part taxon-name-part-type="species" reg="alvaroperezii">alvaroperezii</tp:taxon-name-part></tp:taxon-name></italic> (<italic>D. Rubio et al. 2205</italic>, MO) <bold>C</bold><italic><tp:taxon-name><tp:taxon-name-part taxon-name-part-type="genus" reg="Virola">V.</tp:taxon-name-part><tp:taxon-name-part taxon-name-part-type="species" reg="bombuscaroensis">bombuscaroensis</tp:taxon-name-part></tp:taxon-name></italic> (<italic>J. Homeier 4507</italic>, MO) <bold>D</bold><italic><tp:taxon-name><tp:taxon-name-part taxon-name-part-type="genus" reg="Virola">V.</tp:taxon-name-part><tp:taxon-name-part taxon-name-part-type="species" reg="calimensis">calimensis</tp:taxon-name-part></tp:taxon-name></italic> (<italic>M. Monsalve 158</italic>, MO) <bold>E</bold><italic><tp:taxon-name><tp:taxon-name-part taxon-name-part-type="genus" reg="Virola">V.</tp:taxon-name-part><tp:taxon-name-part taxon-name-part-type="species" reg="calophylla">calophylla</tp:taxon-name-part></tp:taxon-name></italic> (<italic>J. J. Pipoly 15614</italic>, MO) <bold>F</bold><italic><tp:taxon-name><tp:taxon-name-part taxon-name-part-type="genus" reg="Virola">V.</tp:taxon-name-part><tp:taxon-name-part taxon-name-part-type="species" reg="calophylloidea">calophylloidea</tp:taxon-name-part></tp:taxon-name></italic> (<italic>S. R. Lowrie et al. 54</italic>, MO) <bold>G</bold><italic><tp:taxon-name><tp:taxon-name-part taxon-name-part-type="genus" reg="Virola">V.</tp:taxon-name-part><tp:taxon-name-part taxon-name-part-type="species" reg="cogolloi">cogolloi</tp:taxon-name-part></tp:taxon-name></italic> (<italic>D. Cárdenas &amp; E. Alvarez 3239</italic>, MO) <bold>H</bold><italic><tp:taxon-name><tp:taxon-name-part taxon-name-part-type="genus" reg="Virola">V.</tp:taxon-name-part><tp:taxon-name-part taxon-name-part-type="species" reg="macrocarpa">macrocarpa</tp:taxon-name-part></tp:taxon-name></italic> (<italic>A. E. Lawrance 675</italic>, MO) <bold>I</bold><italic><tp:taxon-name><tp:taxon-name-part taxon-name-part-type="genus" reg="Virola">V.</tp:taxon-name-part><tp:taxon-name-part taxon-name-part-type="species" reg="excisa">excisa</tp:taxon-name-part></tp:taxon-name></italic> (<italic>W. Palacios 3186</italic>, MO) <bold>J</bold><italic><tp:taxon-name><tp:taxon-name-part taxon-name-part-type="genus" reg="Virola">V.</tp:taxon-name-part><tp:taxon-name-part taxon-name-part-type="species" reg="obovata">obovata</tp:taxon-name-part></tp:taxon-name></italic> (<italic>R. Vásquez &amp; N. Jaramillo 3822</italic>, MO) <bold>K</bold><italic><tp:taxon-name><tp:taxon-name-part taxon-name-part-type="genus" reg="Virola">V.</tp:taxon-name-part><tp:taxon-name-part taxon-name-part-type="species" reg="peruviana">peruviana</tp:taxon-name-part></tp:taxon-name></italic> (<italic>D. N. Smith &amp; V. García 13841</italic>, MO). <bold>L</bold><italic><tp:taxon-name><tp:taxon-name-part taxon-name-part-type="genus" reg="Virola">V.</tp:taxon-name-part><tp:taxon-name-part taxon-name-part-type="species" reg="parkeri">parkeri</tp:taxon-name-part></tp:taxon-name></italic> (<italic>A. Monteagudo et al. 10761</italic>, MO) <bold>M</bold><italic><tp:taxon-name><tp:taxon-name-part taxon-name-part-type="genus" reg="Virola">V.</tp:taxon-name-part><tp:taxon-name-part taxon-name-part-type="species" reg="yasuniana">yasuniana</tp:taxon-name-part></tp:taxon-name></italic> (<italic>Á. Pérez &amp; W. Santillán 4361</italic>, MO; right and below from <italic>V. Zak &amp; S. Espinoza 5149</italic>, MO) <bold>N</bold><italic><tp:taxon-name><tp:taxon-name-part taxon-name-part-type="genus" reg="Virola">V.</tp:taxon-name-part><tp:taxon-name-part taxon-name-part-type="species" reg="tuckerae">tuckerae</tp:taxon-name-part></tp:taxon-name></italic> (<italic>Á. Cogollo et al. 3924</italic>, COL). Scale bars: 1 cm.</p></caption><graphic xmlns:xlink="http://www.w3.org/1999/xlink" xlink:href="phytokeys-197-081_article-81367__-g006.jpg" position="float" orientation="portrait" xlink:type="simple" id="oo_688794.jpg"><uri content-type="original_file" xlink:type="simple">https://binary.pensoft.net/fig/688794</uri></graphic></fig><fig id="F4" position="float" orientation="portrait"><object-id xmlns:xlink="http://www.w3.org/1999/xlink" content-type="doi" xlink:type="simple">10.3897/phytokeys.197.81367.figure4</object-id><object-id xmlns:xlink="http://www.w3.org/1999/xlink" content-type="arpha" xlink:type="simple">43324E3F-7F85-50BD-9878-37800CC93722</object-id><label>Figure 4.</label><caption><p>Comparation of pattern of the lateral veins and trichomes on abaxial leaf surface (below) of the newly described species of <italic><tp:taxon-name><tp:taxon-name-part taxon-name-part-type="genus" reg="Virola">Virola</tp:taxon-name-part></tp:taxon-name></italic> and species that are morphologically similar <bold>A</bold><italic><tp:taxon-name><tp:taxon-name-part taxon-name-part-type="genus" reg="Virola">Virola</tp:taxon-name-part><tp:taxon-name-part taxon-name-part-type="species" reg="aguarunana">aguarunana</tp:taxon-name-part></tp:taxon-name></italic> (<italic>C. Díaz et al. 7700A</italic>, MO) <bold>B</bold><italic><tp:taxon-name><tp:taxon-name-part taxon-name-part-type="genus" reg="Virola">V.</tp:taxon-name-part><tp:taxon-name-part taxon-name-part-type="species" reg="alvaroperezii">alvaroperezii</tp:taxon-name-part></tp:taxon-name></italic> (<italic>G. Tipaz et al. 1789</italic>, MO) <bold>C</bold><italic><tp:taxon-name><tp:taxon-name-part taxon-name-part-type="genus" reg="Virola">V.</tp:taxon-name-part><tp:taxon-name-part taxon-name-part-type="species" reg="bombuscaroensis">bombuscaroensis</tp:taxon-name-part></tp:taxon-name></italic> (<italic>J. Homeier 4507</italic>, MO) <bold>D</bold><italic><tp:taxon-name><tp:taxon-name-part taxon-name-part-type="genus" reg="Virola">V.</tp:taxon-name-part><tp:taxon-name-part taxon-name-part-type="species" reg="calimensis">calimensis</tp:taxon-name-part></tp:taxon-name></italic> (<italic>M. Monsalve 1769</italic>, MO) <bold>E</bold><italic><tp:taxon-name><tp:taxon-name-part taxon-name-part-type="genus" reg="Virola">V.</tp:taxon-name-part><tp:taxon-name-part taxon-name-part-type="species" reg="calophylla">calophylla</tp:taxon-name-part></tp:taxon-name></italic> (<italic>J. E. L. da S. Ribeiro et al. 1138</italic>, MO) <bold>F</bold><italic><tp:taxon-name><tp:taxon-name-part taxon-name-part-type="genus" reg="Virola">V.</tp:taxon-name-part><tp:taxon-name-part taxon-name-part-type="species" reg="calophylloidea">calophylloidea</tp:taxon-name-part></tp:taxon-name></italic> (<italic>C. C. Berg et al. P18793</italic>, MO) <bold>G</bold><italic><tp:taxon-name><tp:taxon-name-part taxon-name-part-type="genus" reg="Virola">V.</tp:taxon-name-part><tp:taxon-name-part taxon-name-part-type="species" reg="cogolloi">cogolloi</tp:taxon-name-part></tp:taxon-name></italic> (<italic>Á. Cogollo et al. 4198</italic>, MO) <bold>H</bold><italic><tp:taxon-name><tp:taxon-name-part taxon-name-part-type="genus" reg="Virola">V.</tp:taxon-name-part><tp:taxon-name-part taxon-name-part-type="species" reg="excisa">excisa</tp:taxon-name-part></tp:taxon-name></italic> (<italic>C. E. Cerón &amp; F. Hurtado 4147</italic>, MO) <bold>I</bold><italic><tp:taxon-name><tp:taxon-name-part taxon-name-part-type="genus" reg="Virola">V.</tp:taxon-name-part><tp:taxon-name-part taxon-name-part-type="species" reg="obovata">obovata</tp:taxon-name-part></tp:taxon-name></italic> (<italic>R. Vásquez &amp; N. Jaramillo 3822</italic>, MO; below from <italic>A. [H.] Gentry &amp; J. Revilla 20448</italic>, MO) <bold>J</bold><italic><tp:taxon-name><tp:taxon-name-part taxon-name-part-type="genus" reg="Virola">V.</tp:taxon-name-part><tp:taxon-name-part taxon-name-part-type="species" reg="macrocarpa">macrocarpa</tp:taxon-name-part></tp:taxon-name></italic> (<italic>A. E. Lawrence 675</italic>, <bold>K</bold> below <italic>A. E. Lawrence 675</italic>, MO) <bold>K</bold><italic><tp:taxon-name><tp:taxon-name-part taxon-name-part-type="genus" reg="Virola">V.</tp:taxon-name-part><tp:taxon-name-part taxon-name-part-type="species" reg="parkeri">parkeri</tp:taxon-name-part></tp:taxon-name></italic> (<italic>A. Monteagudo et al. 10761</italic>, MO; below from <italic>M. Huamán et al. 334</italic>, MO) <bold>L</bold><italic><tp:taxon-name><tp:taxon-name-part taxon-name-part-type="genus" reg="Virola">V.</tp:taxon-name-part><tp:taxon-name-part taxon-name-part-type="species" reg="peruviana">peruviana</tp:taxon-name-part></tp:taxon-name></italic> (<italic>W. H. Lewis et al. 10074</italic>, MO) <bold>M</bold><italic><tp:taxon-name><tp:taxon-name-part taxon-name-part-type="genus" reg="Virola">V.</tp:taxon-name-part><tp:taxon-name-part taxon-name-part-type="species" reg="sebifera">sebifera</tp:taxon-name-part></tp:taxon-name></italic> (<italic>R. Aguilar 2171</italic>, MO) <bold>N</bold><italic><tp:taxon-name><tp:taxon-name-part taxon-name-part-type="genus" reg="Virola">V.</tp:taxon-name-part><tp:taxon-name-part taxon-name-part-type="species" reg="tuckerae">tuckerae</tp:taxon-name-part></tp:taxon-name></italic> (<italic>Á. Cogollo et al. 4147</italic>, MO) <bold>O</bold><italic><tp:taxon-name><tp:taxon-name-part taxon-name-part-type="genus" reg="Virola">V.</tp:taxon-name-part><tp:taxon-name-part taxon-name-part-type="species" reg="yasuniana">yasuniana</tp:taxon-name-part></tp:taxon-name></italic> (<italic>H. Vargas &amp; J. Cerda 678</italic>, MO). Scale bars: 1 cm.</p></caption><graphic xmlns:xlink="http://www.w3.org/1999/xlink" xlink:href="phytokeys-197-081_article-81367__-g004.jpg" position="float" orientation="portrait" xlink:type="simple" id="oo_688792.jpg"><uri content-type="original_file" xlink:type="simple">https://binary.pensoft.net/fig/688792</uri></graphic></fig><fig id="F18" position="float" orientation="portrait"><object-id xmlns:xlink="http://www.w3.org/1999/xlink" content-type="doi" xlink:type="simple">10.3897/phytokeys.197.81367.figure18</object-id><object-id xmlns:xlink="http://www.w3.org/1999/xlink" content-type="arpha" xlink:type="simple">57076B1A-34FA-581C-A960-BC37A36F1A37</object-id><label>Figure 18.</label><caption><p>Geographic distribution of the new species of <italic><tp:taxon-name><tp:taxon-name-part taxon-name-part-type="genus" reg="Virola">Virola</tp:taxon-name-part></tp:taxon-name></italic>.</p></caption><graphic xmlns:xlink="http://www.w3.org/1999/xlink" xlink:href="phytokeys-197-081_article-81367__-g018.jpg" position="float" orientation="portrait" xlink:type="simple" id="oo_688806.jpg"><uri content-type="original_file" xlink:type="simple">https://binary.pensoft.net/fig/688806</uri></graphic></fig></tp:treatment-sec><ref-list><ref id="B21"><mixed-citation xmlns:xlink="http://www.w3.org/1999/xlink" xlink:type="simple"><person-group><name name-style="western"><surname>Gentry</surname><given-names>AH</given-names></name></person-group> (<year>1986</year>) <article-title>Species richness and floristic composition of Choco region plant communities.</article-title><source>Caldasia</source><volume>15</volume>: <fpage>71</fpage>–<lpage>91</lpage>. <ext-link xlink:type="simple" ext-link-type="uri" xlink:href="https://www.jstor.org/stable/43406071?seq=1#metadata_info_tab_contents">https://www.jstor.org/stable/43406071?seq=1#metadata_info_tab_contents</ext-link></mixed-citation></ref><ref id="B19"><mixed-citation xmlns:xlink="http://www.w3.org/1999/xlink" xlink:type="simple"><person-group><name name-style="western"><surname>Faber-Langendoen</surname><given-names>D</given-names></name><name name-style="western"><surname>Gentry</surname><given-names>AH</given-names></name></person-group> (<year>1991</year>) <article-title>The structure and diversity of rain forests at Bajo Calima, Choco Region, Western Colombia.</article-title><source>Biotropica</source><volume>23</volume>(<issue>1</issue>): <fpage>2</fpage>–<lpage>11</lpage>. <ext-link xlink:type="simple" ext-link-type="doi" xlink:href="10.2307/2388682">https://doi.org/10.2307/2388682</ext-link></mixed-citation></ref><ref id="B3"><mixed-citation xmlns:xlink="http://www.w3.org/1999/xlink" xlink:type="simple"><person-group><name name-style="western"><surname>Antonelli</surname><given-names>A</given-names></name></person-group> (<year>2022</year>) <article-title>The rise and fall of Neotropical biodiversity.</article-title><source>Botanical Journal of the Linnean Society</source><volume>199</volume>(<issue>1</issue>): <fpage>8</fpage>–<lpage>24</lpage>. <ext-link xlink:type="simple" ext-link-type="doi" xlink:href="10.1093/botlinnean/boab061">https://doi.org/10.1093/botlinnean/boab061</ext-link></mixed-citation></ref><ref id="B88"><mixed-citation xmlns:xlink="http://www.w3.org/1999/xlink" xlink:type="simple"><person-group><name name-style="western"><surname>Vélez</surname><given-names>MA</given-names></name><name name-style="western"><surname>Robalino</surname><given-names>J</given-names></name><name name-style="western"><surname>Cárdenas</surname><given-names>JC</given-names></name><name name-style="western"><surname>Paz</surname><given-names>A</given-names></name><name name-style="western"><surname>Pacay</surname><given-names>E</given-names></name></person-group> (<year>2020</year>) Is collective titling enough to protect forests? Evidence from Afro-descendant communities in the Colombian Pacific region. World Development 128: e104837. <ext-link xlink:type="simple" ext-link-type="doi" xlink:href="10.1016/j.worlddev.2019.104837">https://doi.org/10.1016/j.worlddev.2019.104837</ext-link></mixed-citation></ref><ref id="B49"><mixed-citation xmlns:xlink="http://www.w3.org/1999/xlink" xlink:type="simple"><person-group><name name-style="western"><surname>Oviedo</surname><given-names>G</given-names></name></person-group> (<year>2006</year>) <article-title>Community conserved areas in South America.</article-title><source>Parks</source><volume>16</volume>(<issue>1</issue>): <fpage>49</fpage>–<lpage>55</lpage>. <ext-link xlink:type="simple" ext-link-type="uri" xlink:href="https://www.iucn.org/sites/dev/files/import/downloads/parks_16_1_forweb.pdf">https://www.iucn.org/sites/dev/files/import/downloads/parks_16_1_forweb.pdf</ext-link></mixed-citation></ref><ref id="B74"><mixed-citation xmlns:xlink="http://www.w3.org/1999/xlink" xlink:type="simple"><person-group><name name-style="western"><surname>Smith</surname><given-names>AC</given-names></name><name name-style="western"><surname>Wodehouse</surname><given-names>RP</given-names></name></person-group> (<year>1938</year>) <article-title>The American species of <tp:taxon-name><tp:taxon-name-part taxon-name-part-type="family">Myristicaceae</tp:taxon-name-part></tp:taxon-name>.</article-title><source>Brittonia</source><volume>2</volume>(<issue>5</issue>): <fpage>393</fpage>–<lpage>510</lpage>. <ext-link xlink:type="simple" ext-link-type="doi" xlink:href="10.2307/2804799">https://doi.org/10.2307/2804799</ext-link></mixed-citation></ref><ref id="B71"><mixed-citation xmlns:xlink="http://www.w3.org/1999/xlink" xlink:type="simple"><person-group><name name-style="western"><surname>Smith</surname><given-names>AC</given-names></name></person-group> (<year>1950</year>) <article-title>Studies of South American plants, XII.</article-title><source>Contributions from the United States National Herbarium</source><volume>29</volume>: <fpage>317</fpage>–<lpage>393</lpage>.</mixed-citation></ref><ref id="B89"><mixed-citation xmlns:xlink="http://www.w3.org/1999/xlink" xlink:type="simple"><person-group><name name-style="western"><surname>Walker</surname><given-names>JW</given-names></name><name name-style="western"><surname>Walker</surname><given-names>AG</given-names></name></person-group> (<year>1979</year>) Comparative pollen morphology of the American Myristicaceous genera <italic><tp:taxon-name><tp:taxon-name-part taxon-name-part-type="genus">Compsoneura</tp:taxon-name-part></tp:taxon-name></italic> and <italic><tp:taxon-name><tp:taxon-name-part taxon-name-part-type="genus">Virola</tp:taxon-name-part></tp:taxon-name></italic>. Annals of the Missouri Botanical Garden 66(4): 731–755. <ext-link xlink:type="simple" ext-link-type="doi" xlink:href="10.2307/2398916">https://doi.org/10.2307/2398916</ext-link></mixed-citation></ref><ref id="B33"><mixed-citation xmlns:xlink="http://www.w3.org/1999/xlink" xlink:type="simple"><person-group><name name-style="western"><surname>Jaramillo</surname><given-names>TS</given-names></name><name name-style="western"><surname>Muriel</surname><given-names>P</given-names></name><name name-style="western"><surname>Balslev</surname><given-names>H</given-names></name></person-group> (<year>2004</year>) <article-title><tp:taxon-name><tp:taxon-name-part taxon-name-part-type="family">Myristicaceae</tp:taxon-name-part></tp:taxon-name>.</article-title> In: <person-group><name name-style="western"><surname>Harling</surname><given-names>GW</given-names></name><name name-style="western"><surname>Andersson</surname><given-names>L</given-names></name></person-group> (<role>Eds</role>) <issue-title>Flora of Ecuador.</issue-title><source>University of Göteborg, Göteborg</source><volume>72</volume>: <fpage>1</fpage>–<lpage>101</lpage>.</mixed-citation></ref><ref id="B77"><mixed-citation xmlns:xlink="http://www.w3.org/1999/xlink" xlink:type="simple"><person-group><name name-style="western"><surname>Taylor</surname><given-names>CM</given-names></name><name name-style="western"><surname>Devia Álvarez</surname><given-names>W</given-names></name></person-group> (<year>2000</year>) <article-title>La familia de árboles tropicales <tp:taxon-name><tp:taxon-name-part taxon-name-part-type="family">Myristicaceae</tp:taxon-name-part></tp:taxon-name> en el departamento del Valle del Cauca, Colombia.</article-title><source>Biota Colombiana</source><volume>1</volume>: <fpage>106</fpage>–<lpage>108</lpage>. <ext-link xlink:type="simple" ext-link-type="uri" xlink:href="http://revistas.humboldt.org.co/index.php/biota/article/view/58">http://revistas.humboldt.org.co/index.php/biota/article/view/58</ext-link></mixed-citation></ref></ref-list></tp:taxon-treatment>
