# Supplementary material for: ﻿New Species of Virola (Myristicaceae) from South America
Source: PhytoKeys. 2022 May 30;197:81–148. doi: 10.3897/phytokeys.197.81367 (PMC9849048; doi:10.3897/phytokeys.197.81367)
Supplement: XML Treatment for Virola cogolloi [file phytokeys.197.81367-treatment5.xml]

<!DOCTYPE tp:taxon-treatment
  PUBLIC "-//TaxonX//DTD Taxonomic Treatment Publishing DTD v0 20100105//EN" "tax-treatment-NSO.dtd">
<tp:taxon-treatment xmlns:tp="http://www.plazi.org/taxpub"><tp:treatment-meta><kwd-group><label>Taxon classification</label><kwd>
              <named-content content-type="kingdom">Plantae</named-content>
            </kwd><kwd>
              <named-content content-type="order">Magnoliales</named-content>
            </kwd><kwd>
              <named-content content-type="family">Myristicaceae</named-content>
            </kwd></kwd-group><mixed-citation publication-type="journal"><person-group><name><surname>Santamaría-Aguilar</surname><given-names>Daniel</given-names></name><name><surname>Lagomarsino</surname><given-names>Laura P.</given-names></name></person-group><article-title>﻿New Species of <italic><tp:taxon-name><tp:taxon-name-part taxon-name-part-type="genus" reg="Virola">Virola</tp:taxon-name-part></tp:taxon-name></italic> (<tp:taxon-name><tp:taxon-name-part taxon-name-part-type="family">Myristicaceae</tp:taxon-name-part></tp:taxon-name>) from South America</article-title><source>PhytoKeys</source><day>30</day><month>05</month><year>2022</year><volume>197</volume><fpage>81</fpage><lpage>148</lpage><pub-id pub-id-type="doi">10.3897/phytokeys.197.81367</pub-id></mixed-citation></tp:treatment-meta><tp:nomenclature><label>﻿5.</label><tp:taxon-name>
            <object-id xmlns:xlink="http://www.w3.org/1999/xlink" content-type="arpha" xlink:type="simple">CB3A6579-FD71-53CB-86AA-0641E25F4D1E</object-id>
            <tp:taxon-name-part taxon-name-part-type="genus" reg="Virola">Virola</tp:taxon-name-part>
            <tp:taxon-name-part taxon-name-part-type="species" reg="cogolloi">cogolloi</tp:taxon-name-part>
            <object-id xmlns:xlink="http://www.w3.org/1999/xlink" content-type="ipni" xlink:type="simple">urn:lsid:ipni.org:names:77298664-1</object-id>
          </tp:taxon-name><tp:taxon-authority>D. Santam.</tp:taxon-authority><tp:taxon-status xmlns:xlink="http://www.w3.org/1999/xlink" xlink:type="simple">sp. nov.</tp:taxon-status></tp:nomenclature><tp:treatment-sec sec-type="material" id="SECID0EKPDI"><title>Type.</title><p><bold>Colombia. Antioquia</bold>: Parque Nacional Natural “Las Orquídeas”, Sector Cruces, margen derecha del Río Calles, camino de Cruces hacia Venados, <named-content xmlns:xlink="http://www.w3.org/1999/xlink" content-type="dwc:verbatimCoordinates" xlink:type="simple"><named-content content-type="geo-json" specific-use="{&#34;type&#34;:&#34;Point&#34;,&#34;coordinates&#34;:[-76.316667,6.500000]}" id="NCID0EVPDI" xlink:type="simple">06°30'N, 076°19'W</named-content></named-content>, 840–870 m, 23 Feb 1989 (♂ fl), <italic>Á. Cogollo 4198</italic> (holotype: MO! [accession 4235971, barcode MO-2560852]; isotypes: COL [n.v.; accession 333167]). Fig. <xref ref-type="fig" rid="F10">10</xref></p></tp:treatment-sec><tp:treatment-sec sec-type="diagnosis" id="SECID0E6PDI"><title>Diagnosis.</title><p><italic><tp:taxon-name><tp:taxon-name-part taxon-name-part-type="genus" reg="Virola">Virola</tp:taxon-name-part><tp:taxon-name-part taxon-name-part-type="species" reg="cogolloi">cogolloi</tp:taxon-name-part></tp:taxon-name></italic> previously confused with <italic><tp:taxon-name><tp:taxon-name-part taxon-name-part-type="genus" reg="Virola">V.</tp:taxon-name-part><tp:taxon-name-part taxon-name-part-type="species" reg="macrocarpa">macrocarpa</tp:taxon-name-part></tp:taxon-name></italic> both from Colombian montane forests. These species have similar size and shape of the fruits and abaxial leaf blades with stellate, sessile trichomes. Morphologically, it differs from <italic><tp:taxon-name><tp:taxon-name-part taxon-name-part-type="genus" reg="Virola">V.</tp:taxon-name-part><tp:taxon-name-part taxon-name-part-type="species" reg="macrocarpa">macrocarpa</tp:taxon-name-part></tp:taxon-name></italic> in leaf blade densely pubescent abaxially (vs. sparsely pubescent), small fruits (2.7–3.2 cm long vs. [2.7–] 3.5–4.5 cm), cover with persistent trichomes (vs. caducous trichomes), and thinner pericarp (1.9–2.1 mm vs. [2.7–] 3–4.7 mm).</p><p><bold><italic>Tree</italic></bold> (7–) 14–20 m × (8–) 17–24 cm diameter, inner bark not described. <bold><italic>Exudate</italic></bold> watery, oxidizing reddish, location of exudate on plant not stated. <bold><italic>Twigs</italic></bold> 0.43–0.54 cm thick, terete or laterally compressed, tomentose, trichomes dendritic, sessile, ferruginous, without lenticels on young twigs, but present on mature twigs. <bold><italic>Leaves</italic></bold> young terminal bud 2 × 0.4 cm; petiole 1.7–2.4 × (0.28–) 0.32–0.6 cm, slightly to deeply canaliculate, very often shortly winged, glabrescent to tomentulose, the trichomes dendritic; leaf blades 25–29.7 × (9.2–) 10.8–15 cm, widely elliptical; adaxial surface of mature leaves drying blackish to dark brown, the surface smooth, sometimes shiny, glabrous; abaxial surface drying brown, densely pubescent, the trichomes stellate, ca. 0.1 mm diameter, sessile, the central part of the trichome reddish to dark reddish, the branches reddish to brown-reddish; lateral veins ca. 12–14 per side, 3 veins per 5 cm, spaced 1.9–2.5 cm apart, on adaxial side the same color as the adaxial surface, flat to slightly raised, on abaxial surface blackish, raised, puberulent to glabrescent above, densely pubescent to the sides, arcuate-ascending, slightly anastomosing near the margin and without forming a very marked intramarginal vein; tertiary veins very slightly visible on both sides; midvein adaxially flat to slightly elevated, abaxially raised, rounded to laterally compressed, tomentose to puberulent, more pubescent to the sides; base obtuse, not revolute, flat; margin flat; apex acute or obtuse. <bold><italic>Staminate inflorescence</italic></bold> 7.5–9 cm long, axes flattened, tomentose, trichomes dendritic, ferruginous; peduncle 2.3–2.5 × 0.32–0.37 cm; main axis with 4–6 ramifications, the first pair opposite to subopposite, the others alternate; bracts not seen. <bold><italic>Staminate flowers</italic></bold> (in bud) in lax terminal fascicles of 5–8 flowers, on a receptacle 1.6–2 mm wide; perianth 3.5–4.1 mm long, elliptic to elongate, fleshy, yellowish when fresh, connate by 1.5–2.3 mm long, external surface densely pubescent with ferruginous and dendritic trichomes, internal surface densely pubescent (especially in the lobes); lobes 3 (4), 1.8–2 × 0.6–0.9 (–1.4) mm and 0.2–0.3 (–0.5) mm thick, without resinous punctuations when rehydrated; stamens 3, the filament column 1.2–1.4 mm long and 0.2–0.3 (–0.5) mm wide, glabrous, straight to bottle-shaped, constricted at the apex; anthers 1.1–1.2 mm long, ca. 0.4 mm wide; apiculus 0.2–0.3 mm long, acuminate, slightly separated distally. <bold><italic>Pistillate inflorescence</italic></bold> and <bold><italic>flowers</italic></bold> unknown. <bold><italic>Infructescence</italic></bold> 6–6.5 cm long, with 1–3 fruits, peduncle 2–3.4 × 0.75 cm. <bold><italic>Fruits</italic></bold> 2.7–3.2 × 1.7–2.2 cm, when fresh brown or ferruginous (probably by the trichomes), or green and covered with brown trichomes, subglobose to ellipsoid, sessile or shortly stipitate, densely tomentose, persistent, the trichomes dendritic, sessile, ferruginous, the trichomes not falling easily like dust, the surface smooth to slightly rugose, the line of dehiscence smooth, the base obtuse, the apex obtuse to acute; pericarp 1.2–1.6 mm thick on the thinnest side, 1.9–2.1 mm thick on the thickest side; pedicel 0.5–0.8 cm long. <bold><italic>Seed</italic></bold> 2.2–2.4 × 1.3–1.4 cm, the testa brown to brown reddish when dry, slightly ribbed distally; aril color when fresh described as red or creamy, brown to brown reddish when dry, the texture dry and thin, laciniate almost to the base, in narrow bands distally.</p></tp:treatment-sec><tp:treatment-sec sec-type="description" id="SECID0ELSDI"><title>Distinctive characters.</title><p><italic><tp:taxon-name><tp:taxon-name-part taxon-name-part-type="genus" reg="Virola">Virola</tp:taxon-name-part><tp:taxon-name-part taxon-name-part-type="species" reg="cogolloi">cogolloi</tp:taxon-name-part></tp:taxon-name></italic> is best distinguished by the combination of its wide leaf blades that are abaxially covered with dense but inconspicuous stellate and sessile trichomes and with lateral veins that are well-separated (Fig. <xref ref-type="fig" rid="F4">4G</xref>); wide staminate inflorescences with few flowers per fascicle; and staminate flowers with fleshy perianth lobes that are internally covered by a dense layer of trichomes (especially on the lobes) and filament columns that are longer (1.2–1.4 mm long) than the anthers (1.1–1.2 mm long). It is also distinctive for its densely tomentose fruits with relatively thin pericarp (1.2–1.6 mm thick, the thinnest side) (Fig. <xref ref-type="fig" rid="F6">6G</xref>) and a seed covered by a thin aril that is laciniate almost to the base.</p></tp:treatment-sec><tp:treatment-sec sec-type="etymology" id="SECID0EETDI"><title>Etymology.</title><p>The specific epithet honors Álvaro Cogollo Pacheco, the Colombian botanist who collected most known specimens of this new species as well for his valuable contribution to our knowledge of the Colombian flora. We celebrate his important contributions to botany, epitomized by his numerous collections, ~48 of which now represent type specimens (<xref ref-type="bibr" rid="B80">Tropicos 2021</xref>). Álvaro is author of the <tp:taxon-name><tp:taxon-name-part taxon-name-part-type="family">Myristicaceae</tp:taxon-name-part></tp:taxon-name> treatment for the <italic>Catálogo de las Plantas Vasculares de Antioquia</italic> (<xref ref-type="bibr" rid="B13">Cogollo 2011</xref>), among others.</p></tp:treatment-sec><tp:treatment-sec sec-type="distribution" id="SECID0EZTDI"><title>Distribution.</title><p><italic><tp:taxon-name><tp:taxon-name-part taxon-name-part-type="genus" reg="Virola">Virola</tp:taxon-name-part><tp:taxon-name-part taxon-name-part-type="species" reg="cogolloi">cogolloi</tp:taxon-name-part></tp:taxon-name></italic> is known only from Colombia (Antioquia department) (Fig. <xref ref-type="fig" rid="F18">18C</xref>). It is found between 840–1500 m elevation in premontane forest in Las Orquídeas National Park in the Western Cordillera of Colombia.</p></tp:treatment-sec><tp:treatment-sec sec-type="phenology" id="SECID0EOUDI"><title>Phenology.</title><p>Specimens with staminate flowers of <italic><tp:taxon-name><tp:taxon-name-part taxon-name-part-type="genus" reg="Virola">Virola</tp:taxon-name-part><tp:taxon-name-part taxon-name-part-type="species" reg="cogolloi">cogolloi</tp:taxon-name-part></tp:taxon-name></italic> were collected in February and May. Fruits have been observed in February, April to July. Pistillate flowers were not seen in the studied material.</p></tp:treatment-sec><tp:treatment-sec sec-type="Common name and uses" id="SECID0E6UDI"><title>Common name and uses.</title><p>Sebo (Colombia; <italic>Á. Cogollo et al. 4195</italic>).</p></tp:treatment-sec><tp:treatment-sec sec-type="Preliminary conservation status" id="SECID0EHVDI"><title>Preliminary conservation status.</title><p><italic><tp:taxon-name><tp:taxon-name-part taxon-name-part-type="genus" reg="Virola">Virola</tp:taxon-name-part><tp:taxon-name-part taxon-name-part-type="species" reg="cogolloi">cogolloi</tp:taxon-name-part></tp:taxon-name></italic> is Endangered following IUCN criteria B1a and B2a. It is known from three localities, has an <abbrev xmlns:xlink="http://www.w3.org/1999/xlink" xlink:title="extent of occurrence" id="ABBRID0EYVDI" xlink:type="simple">EOO</abbrev> of 24 km<sup>2</sup>, and an <abbrev xmlns:xlink="http://www.w3.org/1999/xlink" xlink:title="area of occupancy" id="ABBRID0E5VDI" xlink:type="simple">AOO</abbrev> of 24 km<sup>2</sup>. While <italic><tp:taxon-name><tp:taxon-name-part taxon-name-part-type="genus" reg="Virola">V.</tp:taxon-name-part><tp:taxon-name-part taxon-name-part-type="species" reg="cogolloi">cogolloi</tp:taxon-name-part></tp:taxon-name></italic> benefits from its occurrence within Las Orquídeas National Park, this region (including within the national park) is still vulnerable to deforestation to expand human activities, including agriculture and livestock grazing (<xref ref-type="bibr" rid="B23">González-Caro and Vásquez 2017</xref>; <xref ref-type="bibr" rid="B50">Pedraza-Peñalosa 2015</xref>).</p></tp:treatment-sec><tp:treatment-sec sec-type="discussion" id="SECID0EXWDI"><title>Discussion.</title><p>Prior to our study, most of the specimens with fruits of <italic><tp:taxon-name><tp:taxon-name-part taxon-name-part-type="genus" reg="Virola">Virola</tp:taxon-name-part><tp:taxon-name-part taxon-name-part-type="species" reg="cogolloi">cogolloi</tp:taxon-name-part></tp:taxon-name></italic> were identified as <italic><tp:taxon-name><tp:taxon-name-part taxon-name-part-type="genus" reg="Virola">V.</tp:taxon-name-part><tp:taxon-name-part taxon-name-part-type="species" reg="macrocarpa">macrocarpa</tp:taxon-name-part></tp:taxon-name></italic>. Both species grow in Colombian montane forests, respectively in the departments of Antioquia (840–1500 m elevation) and Boyacá (1100 m elevation). In addition to a shared habitat, these species have similar size and shape of the fruits and, like other species described here, abaxial leaf blades with stellate, sessile trichomes with a reddish central portion. However, <italic><tp:taxon-name><tp:taxon-name-part taxon-name-part-type="genus" reg="Virola">V.</tp:taxon-name-part><tp:taxon-name-part taxon-name-part-type="species" reg="cogolloi">cogolloi</tp:taxon-name-part></tp:taxon-name></italic> is distinguished by the size of its leaf blades, petiole thickness, separation of the lateral veins, and other features summarized in Table <xref ref-type="table" rid="T6">6</xref>.</p><table-wrap id="T6" position="float" orientation="portrait"><label>Table 6.</label><caption><p>Comparison of <italic><tp:taxon-name><tp:taxon-name-part taxon-name-part-type="genus" reg="Virola">Virola</tp:taxon-name-part><tp:taxon-name-part taxon-name-part-type="species" reg="cogolloi">cogolloi</tp:taxon-name-part></tp:taxon-name></italic>, with <italic><tp:taxon-name><tp:taxon-name-part taxon-name-part-type="genus" reg="Virola">V.</tp:taxon-name-part><tp:taxon-name-part taxon-name-part-type="species" reg="macrocarpa">macrocarpa</tp:taxon-name-part></tp:taxon-name></italic>. <sup>†</sup>From <xref ref-type="bibr" rid="B74">Smith and Wodehouse (1938)</xref>.</p></caption><table id="TID0EOCDK" rules="all"><tbody><tr><th rowspan="1" colspan="1">Morphological character</th><th rowspan="1" colspan="1">
                    <italic>
                      <tp:taxon-name><tp:taxon-name-part taxon-name-part-type="genus" reg="Virola">V.</tp:taxon-name-part><tp:taxon-name-part taxon-name-part-type="species" reg="cogolloi">cogolloi</tp:taxon-name-part></tp:taxon-name>
                    </italic>
                  </th><th rowspan="1" colspan="1">
                    <italic>
                      <tp:taxon-name><tp:taxon-name-part taxon-name-part-type="genus" reg="Virola">V.</tp:taxon-name-part><tp:taxon-name-part taxon-name-part-type="species" reg="macrocarpa">macrocarpa</tp:taxon-name-part></tp:taxon-name>
                    </italic>
                  </th></tr><tr><td rowspan="1" colspan="1">Petiole</td><td rowspan="1" colspan="1">1.7–2.4 × (0.28–) 0.32–0.6 cm</td><td rowspan="1" colspan="1">1.5–2.3<sup>†</sup> × 0.18–0.23 cm</td></tr><tr><td rowspan="1" colspan="1">Leaf blade size, and pubescence abaxially</td><td rowspan="1" colspan="1">25–29.7 × (9.2–) 10.8–15 cm; densely pubescent (Fig. <xref ref-type="fig" rid="F4">4G</xref>)</td><td rowspan="1" colspan="1">20–40 × 7–11 cm<sup>†</sup>; sparsely pubescent (Fig. <xref ref-type="fig" rid="F4">4J</xref>)</td></tr><tr><td rowspan="1" colspan="1">Spaced lateral veins</td><td rowspan="1" colspan="1">1.9–2.5 cm apart</td><td rowspan="1" colspan="1">1.7–3 cm apart</td></tr><tr><td rowspan="1" colspan="1">Fruit size, and pubescence</td><td rowspan="1" colspan="1">2.7–3.2 × 1.7–2.2 cm; with persistent trichomes (Fig. <xref ref-type="fig" rid="F6">6G</xref>)</td><td rowspan="1" colspan="1">(2.7–) 3.5–4.5 × (1.9–) 2.3–2.9 cm; with caducous trichomes (Fig. <xref ref-type="fig" rid="F6">6H</xref>)</td></tr><tr><td rowspan="1" colspan="1">Pericarp thickness</td><td rowspan="1" colspan="1">1.9–2.1 mm (on the thickest side)</td><td rowspan="1" colspan="1">(2.7–) 3–4.7 mm</td></tr></tbody></table></table-wrap><p>A second <italic><tp:taxon-name><tp:taxon-name-part taxon-name-part-type="genus" reg="Virola">Virola</tp:taxon-name-part></tp:taxon-name></italic> species (<italic><tp:taxon-name><tp:taxon-name-part taxon-name-part-type="genus" reg="Virola">V.</tp:taxon-name-part><tp:taxon-name-part taxon-name-part-type="species" reg="tuckerae">tuckerae</tp:taxon-name-part></tp:taxon-name></italic>, formally described below) occurs with <italic><tp:taxon-name><tp:taxon-name-part taxon-name-part-type="genus" reg="Virola">V.</tp:taxon-name-part><tp:taxon-name-part taxon-name-part-type="species" reg="cogolloi">cogolloi</tp:taxon-name-part></tp:taxon-name></italic>. In addition to their similar distributions, these species share leaf blades that are densely pubescent abaxially (Fig. <xref ref-type="fig" rid="F4">4G, N</xref>). However, <italic><tp:taxon-name><tp:taxon-name-part taxon-name-part-type="genus" reg="Virola">V.</tp:taxon-name-part><tp:taxon-name-part taxon-name-part-type="species" reg="tuckerae">tuckerae</tp:taxon-name-part></tp:taxon-name></italic>, has narrower leaf blades with more lateral veins, a filament column that is shorter than the anthers, and a fruit that is covered by a dense layer of trichomes. A comparison between these two species is presented in Table <xref ref-type="table" rid="T7">7</xref>.</p><table-wrap id="T7" position="float" orientation="portrait"><label>Table 7.</label><caption><p>Comparison of <italic><tp:taxon-name><tp:taxon-name-part taxon-name-part-type="genus" reg="Virola">Virola</tp:taxon-name-part><tp:taxon-name-part taxon-name-part-type="species" reg="cogolloi">cogolloi</tp:taxon-name-part></tp:taxon-name></italic>, with <italic><tp:taxon-name><tp:taxon-name-part taxon-name-part-type="genus" reg="Virola">V.</tp:taxon-name-part><tp:taxon-name-part taxon-name-part-type="species" reg="tuckerae">tuckerae</tp:taxon-name-part></tp:taxon-name></italic>.</p></caption><table id="TID0ETGDK" rules="all"><tbody><tr><th rowspan="1" colspan="1">Morphological character</th><th rowspan="1" colspan="1">
                    <italic>
                      <tp:taxon-name><tp:taxon-name-part taxon-name-part-type="genus" reg="Virola">V.</tp:taxon-name-part><tp:taxon-name-part taxon-name-part-type="species" reg="cogolloi">cogolloi</tp:taxon-name-part></tp:taxon-name>
                    </italic>
                  </th><th rowspan="1" colspan="1">
                    <italic>
                      <tp:taxon-name><tp:taxon-name-part taxon-name-part-type="genus" reg="Virola">V.</tp:taxon-name-part><tp:taxon-name-part taxon-name-part-type="species" reg="tuckerae">tuckerae</tp:taxon-name-part></tp:taxon-name>
                    </italic>
                  </th></tr><tr><td rowspan="1" colspan="1">Leaf blade wide</td><td rowspan="1" colspan="1">(9.2–) 10.8–15 cm</td><td rowspan="1" colspan="1">5–7.2 (–11.7) cm</td></tr><tr><td rowspan="1" colspan="1">Lateral veins</td><td rowspan="1" colspan="1">ca. 12–14 per side, 3 veins per 5 cm, spaced 1.9–2.5 cm</td><td rowspan="1" colspan="1">16–19 per side, 3–4 (–6) veins per 5 cm, spaced 1.1–1.8 (–2.1) cm</td></tr><tr><td rowspan="1" colspan="1">Staminate peduncle</td><td rowspan="1" colspan="1">2.3–2.5 cm long</td><td rowspan="1" colspan="1">0.6–1.8 (–2.8) cm long</td></tr><tr><td rowspan="1" colspan="1">Filament column</td><td rowspan="1" colspan="1">1.2–1.4 mm long</td><td rowspan="1" colspan="1">0.6–0.7 (–0.9) mm long</td></tr><tr><td rowspan="1" colspan="1">Anthers</td><td rowspan="1" colspan="1">1.1–1.2 mm long</td><td rowspan="1" colspan="1">1.2–1.6 mm long</td></tr><tr><td rowspan="1" colspan="1">Fruit pubescence</td><td rowspan="1" colspan="1">With an inconspicuous layer of trichomes, persistent (Fig. <xref ref-type="fig" rid="F6">6G</xref>)</td><td rowspan="1" colspan="1">With a conspicuous layer of trichomes, caducous, that fall like dust (Fig. <xref ref-type="fig" rid="F6">6N</xref>)</td></tr><tr><td rowspan="1" colspan="1">Pericarp thickness</td><td rowspan="1" colspan="1">1.9–2.1 mm (on the thickest side)</td><td rowspan="1" colspan="1">ca. 2.4 mm</td></tr></tbody></table></table-wrap></tp:treatment-sec><tp:treatment-sec sec-type="notes" id="SECID0EADAK"><title>Notes.</title><p>The specimens <italic>Á. Cogollo et al. 4195</italic>, cited as <italic><tp:taxon-name><tp:taxon-name-part taxon-name-part-type="genus" reg="Virola">V.</tp:taxon-name-part><tp:taxon-name-part taxon-name-part-type="species" reg="macrocarpa">macrocarpa</tp:taxon-name-part></tp:taxon-name></italic> in <xref ref-type="bibr" rid="B13">Cogollo (2011)</xref>, and [<italic>Á.</italic>] <italic>Cogollo 3331</italic>, included in <xref ref-type="bibr" rid="B24">Gradstein (2016)</xref>, both cited as <italic><tp:taxon-name><tp:taxon-name-part taxon-name-part-type="genus" reg="Virola">V.</tp:taxon-name-part><tp:taxon-name-part taxon-name-part-type="species" reg="macrocarpa">macrocarpa</tp:taxon-name-part></tp:taxon-name></italic>, correspond with this new species.</p></tp:treatment-sec><tp:treatment-sec sec-type="material" id="SECID0EKEAK"><title>Specimens examined.</title><p><bold>Colombia. Antioquia</bold>: Urrao, Parque Nacional Natural “Las Orquídeas”, Vereda Cruces, camino a Piñares, poco después de la escuela La Esperanza, orilla izquierda del río Calles, <named-content xmlns:xlink="http://www.w3.org/1999/xlink" content-type="dwc:verbatimCoordinates" xlink:type="simple"><named-content content-type="geo-json" specific-use="{&#34;type&#34;:&#34;Point&#34;,&#34;coordinates&#34;:[-76.322222,6.482222]}" id="NCID0EVEAK" xlink:type="simple">06°28'56"N, 076°19'20"W</named-content></named-content>, 960 m, 5 May 2013 (♂ fl), <italic>J. Betancur et al. 18081</italic> (COL!, NY!); Parque Nacional Natural “Las Orquídeas”, Sector Calles, quebrada La Bironda, <named-content xmlns:xlink="http://www.w3.org/1999/xlink" content-type="dwc:verbatimCoordinates" xlink:type="simple"><named-content content-type="geo-json" specific-use="{&#34;type&#34;:&#34;Point&#34;,&#34;coordinates&#34;:[-76.316667,6.516667]}" id="NCID0E6EAK" xlink:type="simple">06°31'N, 076°19'W</named-content></named-content>, 1300–1500 m, 02 Apr 1992 (fr), <italic>D. Cárdenas &amp; E. Alvarez 3239</italic> (MO!); Parque Nacional Natural “Las Orquideas”, Camino a San Mateo, margen izquierda de la Quebrada San Mateo, <named-content xmlns:xlink="http://www.w3.org/1999/xlink" content-type="dwc:verbatimCoordinates" xlink:type="simple"><named-content content-type="geo-json" specific-use="{&#34;type&#34;:&#34;Point&#34;,&#34;coordinates&#34;:[-76.316667,6.550000]}" id="NCID0EJFAK" xlink:type="simple">06°33'N, 076°19'W</named-content></named-content>, 1060 m, 07 Jun 1988 (fr), <italic>Á. Cogollo et al. 3331</italic> (JAUM!, MO!); Parque Nacional Natural “Las Orquídeas”, sector Venados arriba, margen izquierda del río Venados, <named-content xmlns:xlink="http://www.w3.org/1999/xlink" content-type="dwc:verbatimCoordinates" xlink:type="simple"><named-content content-type="geo-json" specific-use="{&#34;type&#34;:&#34;Point&#34;,&#34;coordinates&#34;:[-76.316667,6.566667]}" id="NCID0ETFAK" xlink:type="simple">06°34'N, 076°19'W</named-content></named-content>, 1110–1240 m, 27 Jul 1988 (fr imm), <italic>Á. Cogollo et al. 3553</italic> (COL!, JAUM-2 sheets!, MO!); Parque Nacional Natural “Las Orquídeas”, Sector Cruces, margen derecha del río Calles, camino de Cruces hacia Venados, <named-content xmlns:xlink="http://www.w3.org/1999/xlink" content-type="dwc:verbatimCoordinates" xlink:type="simple"><named-content content-type="geo-json" specific-use="{&#34;type&#34;:&#34;Point&#34;,&#34;coordinates&#34;:[-76.316667,6.500000]}" id="NCID0E4FAK" xlink:type="simple">06°30'N, 076°19'W</named-content></named-content>, 840–870 m, 23 Feb 1989 (fr), <italic>Á. Cogollo et al. 4195</italic> (COL!, JAUM!, MO!); Parque Nacional Natural Las Orquídeas, Vereda Cruces, sitio Piñares, camino a Perdidas, poco después de la escuela La Esperanza, <named-content xmlns:xlink="http://www.w3.org/1999/xlink" content-type="dwc:verbatimCoordinates" xlink:type="simple"><named-content content-type="geo-json" specific-use="{&#34;type&#34;:&#34;Point&#34;,&#34;coordinates&#34;:[-76.327639,6.476528]}" id="NCID0EHGAK" xlink:type="simple">06°28'35.5"N, 076°19'39.5"W</named-content></named-content>, 980 m, 3 May 2013 (fr), <italic>S. E. Hoyos et al. 2254</italic> (COL!).</p></tp:treatment-sec><tp:treatment-sec><!--Section generated to contain objects referenced in tp:taxon-treatment.--><fig id="F10" position="float" orientation="portrait"><object-id xmlns:xlink="http://www.w3.org/1999/xlink" content-type="doi" xlink:type="simple">10.3897/phytokeys.197.81367.figure10</object-id><object-id xmlns:xlink="http://www.w3.org/1999/xlink" content-type="arpha" xlink:type="simple">7F0CFFC1-C037-5A76-B5E2-01059A0AA5FE</object-id><label>Figure 10.</label><caption><p><italic><tp:taxon-name><tp:taxon-name-part taxon-name-part-type="genus" reg="Virola">Virola</tp:taxon-name-part><tp:taxon-name-part taxon-name-part-type="species" reg="cogolloi">cogolloi</tp:taxon-name-part></tp:taxon-name></italic><bold>A</bold> branch with staminate inflorescence, with detail of trichomes on abaxial surface <bold>B</bold> closeup of partial staminate inflorescence <bold>C</bold> staminate perianth, with detail of trichomes (left) <bold>D</bold> medial sections of staminate flower showing the internal surface and androecium, with a closeup of filament column and anthers (right) <bold>E</bold> partial infructescence and open fruit showing the seed with laciniate aril. Drawn by Bobbi Angell based on <italic>Á. Cogollo 4198</italic> (<bold>A–D</bold> MO), and <italic>D. Cárdenas &amp; E. Alvarez 3239</italic> (<bold>E</bold> MO).</p></caption><graphic xmlns:xlink="http://www.w3.org/1999/xlink" xlink:href="phytokeys-197-081_article-81367__-g010.jpg" position="float" orientation="portrait" xlink:type="simple" id="oo_688798.jpg"><uri content-type="original_file" xlink:type="simple">https://binary.pensoft.net/fig/688798</uri></graphic></fig><fig id="F4" position="float" orientation="portrait"><object-id xmlns:xlink="http://www.w3.org/1999/xlink" content-type="doi" xlink:type="simple">10.3897/phytokeys.197.81367.figure4</object-id><object-id xmlns:xlink="http://www.w3.org/1999/xlink" content-type="arpha" xlink:type="simple">43324E3F-7F85-50BD-9878-37800CC93722</object-id><label>Figure 4.</label><caption><p>Comparation of pattern of the lateral veins and trichomes on abaxial leaf surface (below) of the newly described species of <italic><tp:taxon-name><tp:taxon-name-part taxon-name-part-type="genus" reg="Virola">Virola</tp:taxon-name-part></tp:taxon-name></italic> and species that are morphologically similar <bold>A</bold><italic><tp:taxon-name><tp:taxon-name-part taxon-name-part-type="genus" reg="Virola">Virola</tp:taxon-name-part><tp:taxon-name-part taxon-name-part-type="species" reg="aguarunana">aguarunana</tp:taxon-name-part></tp:taxon-name></italic> (<italic>C. Díaz et al. 7700A</italic>, MO) <bold>B</bold><italic><tp:taxon-name><tp:taxon-name-part taxon-name-part-type="genus" reg="Virola">V.</tp:taxon-name-part><tp:taxon-name-part taxon-name-part-type="species" reg="alvaroperezii">alvaroperezii</tp:taxon-name-part></tp:taxon-name></italic> (<italic>G. Tipaz et al. 1789</italic>, MO) <bold>C</bold><italic><tp:taxon-name><tp:taxon-name-part taxon-name-part-type="genus" reg="Virola">V.</tp:taxon-name-part><tp:taxon-name-part taxon-name-part-type="species" reg="bombuscaroensis">bombuscaroensis</tp:taxon-name-part></tp:taxon-name></italic> (<italic>J. Homeier 4507</italic>, MO) <bold>D</bold><italic><tp:taxon-name><tp:taxon-name-part taxon-name-part-type="genus" reg="Virola">V.</tp:taxon-name-part><tp:taxon-name-part taxon-name-part-type="species" reg="calimensis">calimensis</tp:taxon-name-part></tp:taxon-name></italic> (<italic>M. Monsalve 1769</italic>, MO) <bold>E</bold><italic><tp:taxon-name><tp:taxon-name-part taxon-name-part-type="genus" reg="Virola">V.</tp:taxon-name-part><tp:taxon-name-part taxon-name-part-type="species" reg="calophylla">calophylla</tp:taxon-name-part></tp:taxon-name></italic> (<italic>J. E. L. da S. Ribeiro et al. 1138</italic>, MO) <bold>F</bold><italic><tp:taxon-name><tp:taxon-name-part taxon-name-part-type="genus" reg="Virola">V.</tp:taxon-name-part><tp:taxon-name-part taxon-name-part-type="species" reg="calophylloidea">calophylloidea</tp:taxon-name-part></tp:taxon-name></italic> (<italic>C. C. Berg et al. P18793</italic>, MO) <bold>G</bold><italic><tp:taxon-name><tp:taxon-name-part taxon-name-part-type="genus" reg="Virola">V.</tp:taxon-name-part><tp:taxon-name-part taxon-name-part-type="species" reg="cogolloi">cogolloi</tp:taxon-name-part></tp:taxon-name></italic> (<italic>Á. Cogollo et al. 4198</italic>, MO) <bold>H</bold><italic><tp:taxon-name><tp:taxon-name-part taxon-name-part-type="genus" reg="Virola">V.</tp:taxon-name-part><tp:taxon-name-part taxon-name-part-type="species" reg="excisa">excisa</tp:taxon-name-part></tp:taxon-name></italic> (<italic>C. E. Cerón &amp; F. Hurtado 4147</italic>, MO) <bold>I</bold><italic><tp:taxon-name><tp:taxon-name-part taxon-name-part-type="genus" reg="Virola">V.</tp:taxon-name-part><tp:taxon-name-part taxon-name-part-type="species" reg="obovata">obovata</tp:taxon-name-part></tp:taxon-name></italic> (<italic>R. Vásquez &amp; N. Jaramillo 3822</italic>, MO; below from <italic>A. [H.] Gentry &amp; J. Revilla 20448</italic>, MO) <bold>J</bold><italic><tp:taxon-name><tp:taxon-name-part taxon-name-part-type="genus" reg="Virola">V.</tp:taxon-name-part><tp:taxon-name-part taxon-name-part-type="species" reg="macrocarpa">macrocarpa</tp:taxon-name-part></tp:taxon-name></italic> (<italic>A. E. Lawrence 675</italic>, <bold>K</bold> below <italic>A. E. Lawrence 675</italic>, MO) <bold>K</bold><italic><tp:taxon-name><tp:taxon-name-part taxon-name-part-type="genus" reg="Virola">V.</tp:taxon-name-part><tp:taxon-name-part taxon-name-part-type="species" reg="parkeri">parkeri</tp:taxon-name-part></tp:taxon-name></italic> (<italic>A. Monteagudo et al. 10761</italic>, MO; below from <italic>M. Huamán et al. 334</italic>, MO) <bold>L</bold><italic><tp:taxon-name><tp:taxon-name-part taxon-name-part-type="genus" reg="Virola">V.</tp:taxon-name-part><tp:taxon-name-part taxon-name-part-type="species" reg="peruviana">peruviana</tp:taxon-name-part></tp:taxon-name></italic> (<italic>W. H. Lewis et al. 10074</italic>, MO) <bold>M</bold><italic><tp:taxon-name><tp:taxon-name-part taxon-name-part-type="genus" reg="Virola">V.</tp:taxon-name-part><tp:taxon-name-part taxon-name-part-type="species" reg="sebifera">sebifera</tp:taxon-name-part></tp:taxon-name></italic> (<italic>R. Aguilar 2171</italic>, MO) <bold>N</bold><italic><tp:taxon-name><tp:taxon-name-part taxon-name-part-type="genus" reg="Virola">V.</tp:taxon-name-part><tp:taxon-name-part taxon-name-part-type="species" reg="tuckerae">tuckerae</tp:taxon-name-part></tp:taxon-name></italic> (<italic>Á. Cogollo et al. 4147</italic>, MO) <bold>O</bold><italic><tp:taxon-name><tp:taxon-name-part taxon-name-part-type="genus" reg="Virola">V.</tp:taxon-name-part><tp:taxon-name-part taxon-name-part-type="species" reg="yasuniana">yasuniana</tp:taxon-name-part></tp:taxon-name></italic> (<italic>H. Vargas &amp; J. Cerda 678</italic>, MO). Scale bars: 1 cm.</p></caption><graphic xmlns:xlink="http://www.w3.org/1999/xlink" xlink:href="phytokeys-197-081_article-81367__-g004.jpg" position="float" orientation="portrait" xlink:type="simple" id="oo_688792.jpg"><uri content-type="original_file" xlink:type="simple">https://binary.pensoft.net/fig/688792</uri></graphic></fig><fig id="F6" position="float" orientation="portrait"><object-id xmlns:xlink="http://www.w3.org/1999/xlink" content-type="doi" xlink:type="simple">10.3897/phytokeys.197.81367.figure6</object-id><object-id xmlns:xlink="http://www.w3.org/1999/xlink" content-type="arpha" xlink:type="simple">DF5EEE8A-45BB-5466-A715-4F70F4250322</object-id><label>Figure 6.</label><caption><p>Comparison of fruits of newly described <italic><tp:taxon-name><tp:taxon-name-part taxon-name-part-type="genus" reg="Virola">Virola</tp:taxon-name-part></tp:taxon-name></italic> species, with those species that are morphologically similar to them, noting the shape, indument, a pericarp thickness <bold>A</bold><italic><tp:taxon-name><tp:taxon-name-part taxon-name-part-type="genus" reg="Virola">V.</tp:taxon-name-part><tp:taxon-name-part taxon-name-part-type="species" reg="aguarunana">aguarunana</tp:taxon-name-part></tp:taxon-name></italic> (<italic>C. Díaz et al. 7195</italic>, MO) <bold>B</bold><italic><tp:taxon-name><tp:taxon-name-part taxon-name-part-type="genus" reg="Virola">V.</tp:taxon-name-part><tp:taxon-name-part taxon-name-part-type="species" reg="alvaroperezii">alvaroperezii</tp:taxon-name-part></tp:taxon-name></italic> (<italic>D. Rubio et al. 2205</italic>, MO) <bold>C</bold><italic><tp:taxon-name><tp:taxon-name-part taxon-name-part-type="genus" reg="Virola">V.</tp:taxon-name-part><tp:taxon-name-part taxon-name-part-type="species" reg="bombuscaroensis">bombuscaroensis</tp:taxon-name-part></tp:taxon-name></italic> (<italic>J. Homeier 4507</italic>, MO) <bold>D</bold><italic><tp:taxon-name><tp:taxon-name-part taxon-name-part-type="genus" reg="Virola">V.</tp:taxon-name-part><tp:taxon-name-part taxon-name-part-type="species" reg="calimensis">calimensis</tp:taxon-name-part></tp:taxon-name></italic> (<italic>M. Monsalve 158</italic>, MO) <bold>E</bold><italic><tp:taxon-name><tp:taxon-name-part taxon-name-part-type="genus" reg="Virola">V.</tp:taxon-name-part><tp:taxon-name-part taxon-name-part-type="species" reg="calophylla">calophylla</tp:taxon-name-part></tp:taxon-name></italic> (<italic>J. J. Pipoly 15614</italic>, MO) <bold>F</bold><italic><tp:taxon-name><tp:taxon-name-part taxon-name-part-type="genus" reg="Virola">V.</tp:taxon-name-part><tp:taxon-name-part taxon-name-part-type="species" reg="calophylloidea">calophylloidea</tp:taxon-name-part></tp:taxon-name></italic> (<italic>S. R. Lowrie et al. 54</italic>, MO) <bold>G</bold><italic><tp:taxon-name><tp:taxon-name-part taxon-name-part-type="genus" reg="Virola">V.</tp:taxon-name-part><tp:taxon-name-part taxon-name-part-type="species" reg="cogolloi">cogolloi</tp:taxon-name-part></tp:taxon-name></italic> (<italic>D. Cárdenas &amp; E. Alvarez 3239</italic>, MO) <bold>H</bold><italic><tp:taxon-name><tp:taxon-name-part taxon-name-part-type="genus" reg="Virola">V.</tp:taxon-name-part><tp:taxon-name-part taxon-name-part-type="species" reg="macrocarpa">macrocarpa</tp:taxon-name-part></tp:taxon-name></italic> (<italic>A. E. Lawrance 675</italic>, MO) <bold>I</bold><italic><tp:taxon-name><tp:taxon-name-part taxon-name-part-type="genus" reg="Virola">V.</tp:taxon-name-part><tp:taxon-name-part taxon-name-part-type="species" reg="excisa">excisa</tp:taxon-name-part></tp:taxon-name></italic> (<italic>W. Palacios 3186</italic>, MO) <bold>J</bold><italic><tp:taxon-name><tp:taxon-name-part taxon-name-part-type="genus" reg="Virola">V.</tp:taxon-name-part><tp:taxon-name-part taxon-name-part-type="species" reg="obovata">obovata</tp:taxon-name-part></tp:taxon-name></italic> (<italic>R. Vásquez &amp; N. Jaramillo 3822</italic>, MO) <bold>K</bold><italic><tp:taxon-name><tp:taxon-name-part taxon-name-part-type="genus" reg="Virola">V.</tp:taxon-name-part><tp:taxon-name-part taxon-name-part-type="species" reg="peruviana">peruviana</tp:taxon-name-part></tp:taxon-name></italic> (<italic>D. N. Smith &amp; V. García 13841</italic>, MO). <bold>L</bold><italic><tp:taxon-name><tp:taxon-name-part taxon-name-part-type="genus" reg="Virola">V.</tp:taxon-name-part><tp:taxon-name-part taxon-name-part-type="species" reg="parkeri">parkeri</tp:taxon-name-part></tp:taxon-name></italic> (<italic>A. Monteagudo et al. 10761</italic>, MO) <bold>M</bold><italic><tp:taxon-name><tp:taxon-name-part taxon-name-part-type="genus" reg="Virola">V.</tp:taxon-name-part><tp:taxon-name-part taxon-name-part-type="species" reg="yasuniana">yasuniana</tp:taxon-name-part></tp:taxon-name></italic> (<italic>Á. Pérez &amp; W. Santillán 4361</italic>, MO; right and below from <italic>V. Zak &amp; S. Espinoza 5149</italic>, MO) <bold>N</bold><italic><tp:taxon-name><tp:taxon-name-part taxon-name-part-type="genus" reg="Virola">V.</tp:taxon-name-part><tp:taxon-name-part taxon-name-part-type="species" reg="tuckerae">tuckerae</tp:taxon-name-part></tp:taxon-name></italic> (<italic>Á. Cogollo et al. 3924</italic>, COL). Scale bars: 1 cm.</p></caption><graphic xmlns:xlink="http://www.w3.org/1999/xlink" xlink:href="phytokeys-197-081_article-81367__-g006.jpg" position="float" orientation="portrait" xlink:type="simple" id="oo_688794.jpg"><uri content-type="original_file" xlink:type="simple">https://binary.pensoft.net/fig/688794</uri></graphic></fig><fig id="F18" position="float" orientation="portrait"><object-id xmlns:xlink="http://www.w3.org/1999/xlink" content-type="doi" xlink:type="simple">10.3897/phytokeys.197.81367.figure18</object-id><object-id xmlns:xlink="http://www.w3.org/1999/xlink" content-type="arpha" xlink:type="simple">57076B1A-34FA-581C-A960-BC37A36F1A37</object-id><label>Figure 18.</label><caption><p>Geographic distribution of the new species of <italic><tp:taxon-name><tp:taxon-name-part taxon-name-part-type="genus" reg="Virola">Virola</tp:taxon-name-part></tp:taxon-name></italic>.</p></caption><graphic xmlns:xlink="http://www.w3.org/1999/xlink" xlink:href="phytokeys-197-081_article-81367__-g018.jpg" position="float" orientation="portrait" xlink:type="simple" id="oo_688806.jpg"><uri content-type="original_file" xlink:type="simple">https://binary.pensoft.net/fig/688806</uri></graphic></fig></tp:treatment-sec><ref-list><ref id="B80"><mixed-citation xmlns:xlink="http://www.w3.org/1999/xlink" xlink:type="simple">Tropicos (<year>2021</year>) <ext-link xlink:type="simple" ext-link-type="uri" xlink:href="http://Tropicos.org">Tropicos.org</ext-link>. Missouri Botanical Garden. 2021. <ext-link xlink:type="simple" ext-link-type="uri" xlink:href="http://www.tropicos.org">http://www.tropicos.org</ext-link> [accessed 21 Dec 2021]</mixed-citation></ref><ref id="B13"><mixed-citation xmlns:xlink="http://www.w3.org/1999/xlink" xlink:type="simple"><person-group><name name-style="western"><surname>Cogollo</surname><given-names>Á</given-names></name></person-group> (<year>2011</year>) <article-title><tp:taxon-name><tp:taxon-name-part taxon-name-part-type="family">Myristicaceae</tp:taxon-name-part></tp:taxon-name>.</article-title> In: <person-group><name name-style="western"><surname>Idárraga-Piedrahita</surname><given-names>A</given-names></name><name name-style="western"><surname>Ortiz</surname><given-names>RDC</given-names></name><name name-style="western"><surname>Callejas Posada</surname><given-names>R</given-names></name><name name-style="western"><surname>Merello</surname><given-names>M</given-names></name></person-group> (<role>Eds</role>) <issue-title>Flora de Antioquia: catálogo de las plantas vasculares, listado de las plantas vasculares del Departamento de Antioquia.</issue-title><source>Universidad de Antioquia, Medellín</source><volume>2</volume>: <fpage>641</fpage>–<lpage>644</lpage>.</mixed-citation></ref><ref id="B23"><mixed-citation xmlns:xlink="http://www.w3.org/1999/xlink" xlink:type="simple"><person-group><name name-style="western"><surname>González-Caro</surname><given-names>S</given-names></name><name name-style="western"><surname>Vásquez</surname><given-names>A</given-names></name></person-group> (<year>2017</year>) <article-title>Estado de los bosques de Antioquia entre 1990–2015.</article-title> In: <person-group><name name-style="western"><surname>Quintero</surname><given-names>E</given-names></name><name name-style="western"><surname>Benavides</surname><given-names>A</given-names></name><name name-style="western"><surname>Moreno</surname><given-names>N</given-names></name><name name-style="western"><surname>González-Caro</surname><given-names>S</given-names></name></person-group> (<role>Eds</role>) <issue-title>Bosques Andinos, estado actual y retos para su conservación en Antioquia.</issue-title><source>Jardín Botánico de Medellín, Medellín</source>, <fpage>63</fpage>–<lpage>80</lpage>.</mixed-citation></ref><ref id="B50"><mixed-citation xmlns:xlink="http://www.w3.org/1999/xlink" xlink:type="simple"><person-group><name name-style="western"><surname>Pedraza-Peñalosa</surname><given-names>P</given-names></name></person-group> (<year>2015</year>) <article-title>New blueberry and mortiño relatives (<tp:taxon-name><tp:taxon-name-part taxon-name-part-type="family">Ericaceae</tp:taxon-name-part></tp:taxon-name>) from northwestern Colombia.</article-title><source>PhytoKeys</source><volume>49</volume>: <fpage>33</fpage>–<lpage>58</lpage>. <ext-link xlink:type="simple" ext-link-type="doi" xlink:href="10.3897/phytokeys.49.8383">https://doi.org/10.3897/phytokeys.49.8383</ext-link></mixed-citation></ref><ref id="B74"><mixed-citation xmlns:xlink="http://www.w3.org/1999/xlink" xlink:type="simple"><person-group><name name-style="western"><surname>Smith</surname><given-names>AC</given-names></name><name name-style="western"><surname>Wodehouse</surname><given-names>RP</given-names></name></person-group> (<year>1938</year>) <article-title>The American species of <tp:taxon-name><tp:taxon-name-part taxon-name-part-type="family">Myristicaceae</tp:taxon-name-part></tp:taxon-name>.</article-title><source>Brittonia</source><volume>2</volume>(<issue>5</issue>): <fpage>393</fpage>–<lpage>510</lpage>. <ext-link xlink:type="simple" ext-link-type="doi" xlink:href="10.2307/2804799">https://doi.org/10.2307/2804799</ext-link></mixed-citation></ref><ref id="B24"><mixed-citation xmlns:xlink="http://www.w3.org/1999/xlink" xlink:type="simple"><person-group><name name-style="western"><surname>Gradstein</surname><given-names>SR</given-names></name></person-group> (<year>2016</year>) <italic><tp:taxon-name><tp:taxon-name-part taxon-name-part-type="genus">Virola</tp:taxon-name-part></tp:taxon-name></italic>. In: Bernal R, Gradstein SR, Celis M (Eds) Catálogo de plantas y líquenes de Colombia. Instituto de Ciencias Naturales, Universidad Nacional de Colombia, Bogotá. <ext-link xlink:type="simple" ext-link-type="uri" xlink:href="http://catalogoplantasdecolombia.unal.edu.co">http://catalogoplantasdecolombia.unal.edu.co</ext-link></mixed-citation></ref></ref-list></tp:taxon-treatment>
