# Supplementary material for: ﻿New Species of Virola (Myristicaceae) from South America
Source: PhytoKeys. 2022 May 30;197:81–148. doi: 10.3897/phytokeys.197.81367 (PMC9849048; doi:10.3897/phytokeys.197.81367)
Supplement: XML Treatment for Virola cumala [file phytokeys.197.81367-treatment6.xml]

<!DOCTYPE tp:taxon-treatment
  PUBLIC "-//TaxonX//DTD Taxonomic Treatment Publishing DTD v0 20100105//EN" "tax-treatment-NSO.dtd">
<tp:taxon-treatment xmlns:tp="http://www.plazi.org/taxpub"><tp:treatment-meta><kwd-group><label>Taxon classification</label><kwd>
              <named-content content-type="kingdom">Plantae</named-content>
            </kwd><kwd>
              <named-content content-type="order">Magnoliales</named-content>
            </kwd><kwd>
              <named-content content-type="family">Myristicaceae</named-content>
            </kwd></kwd-group><mixed-citation publication-type="journal"><person-group><name><surname>Santamaría-Aguilar</surname><given-names>Daniel</given-names></name><name><surname>Lagomarsino</surname><given-names>Laura P.</given-names></name></person-group><article-title>﻿New Species of <italic><tp:taxon-name><tp:taxon-name-part taxon-name-part-type="genus" reg="Virola">Virola</tp:taxon-name-part></tp:taxon-name></italic> (<tp:taxon-name><tp:taxon-name-part taxon-name-part-type="family">Myristicaceae</tp:taxon-name-part></tp:taxon-name>) from South America</article-title><source>PhytoKeys</source><day>30</day><month>05</month><year>2022</year><volume>197</volume><fpage>81</fpage><lpage>148</lpage><pub-id pub-id-type="doi">10.3897/phytokeys.197.81367</pub-id></mixed-citation></tp:treatment-meta><tp:nomenclature><label>﻿6.</label><tp:taxon-name>
            <object-id xmlns:xlink="http://www.w3.org/1999/xlink" content-type="arpha" xlink:type="simple">65E558C6-A5BD-56A9-B118-3B820488EF64</object-id>
            <tp:taxon-name-part taxon-name-part-type="genus" reg="Virola">Virola</tp:taxon-name-part>
            <tp:taxon-name-part taxon-name-part-type="species" reg="cumala">cumala</tp:taxon-name-part>
            <object-id xmlns:xlink="http://www.w3.org/1999/xlink" content-type="ipni" xlink:type="simple">urn:lsid:ipni.org:names:77298665-1</object-id>
          </tp:taxon-name><tp:taxon-authority>D. Santam.</tp:taxon-authority><tp:taxon-status xmlns:xlink="http://www.w3.org/1999/xlink" xlink:type="simple">sp. nov.</tp:taxon-status></tp:nomenclature><tp:treatment-sec sec-type="material" id="SECID0EXHAK"><title>Type.</title><p><bold>Peru. Amazonas</bold>: Bagua, distrito Imaza, Región Nororiental del Marañón, Comunidad de Kampaenza, Ribera de la quebrada Shimutaz, Río Marañón, <named-content xmlns:xlink="http://www.w3.org/1999/xlink" content-type="dwc:verbatimCoordinates" xlink:type="simple"><named-content content-type="geo-json" specific-use="{&#34;type&#34;:&#34;Point&#34;,&#34;coordinates&#34;:[-78.316667,-4.916667]}" id="NCID0ECIAK" xlink:type="simple">04°55'S, 078°19'W</named-content></named-content>, 320 m, 09 Sep 1994 (fr), <italic>N. Jaramillo, R. Apanu, G. Apanu 388</italic> (holotype: MO! [accession 5096935, barcode MO-254989]; isotypes: UPCB [n.v.]). Fig. <xref ref-type="fig" rid="F11">11</xref></p><fig id="F11" position="float" orientation="portrait"><object-id xmlns:xlink="http://www.w3.org/1999/xlink" content-type="doi" xlink:type="simple">10.3897/phytokeys.197.81367.figure11</object-id><object-id xmlns:xlink="http://www.w3.org/1999/xlink" content-type="arpha" xlink:type="simple">B2AC0B79-0C15-5C58-860C-5ACA6226DF9C</object-id><label>Figure 11.</label><caption><p><italic><tp:taxon-name><tp:taxon-name-part taxon-name-part-type="genus" reg="Virola">Virola</tp:taxon-name-part><tp:taxon-name-part taxon-name-part-type="species" reg="cumala">cumala</tp:taxon-name-part></tp:taxon-name></italic><bold>A</bold> branch with leaf blades, with detail of abaxial surface showing trichomes and tertiary venation <bold>B</bold> part of staminate inflorescence <bold>C</bold> lateral view of staminate perianth with detail of trichomes (top) <bold>D</bold> medial section of staminate flower and androecium (right) <bold>E</bold> fruits with detail of trichomes (left), and open fruit showing seed covered with laciniate aril. Drawn by Bobbi Angell based on <italic>R. Vásquez &amp; C. A. Grández 17532</italic> (<bold>A–D</bold> MO), and <italic>N. Jaramillo et al. 388</italic> (<bold>E</bold> MO).</p></caption><graphic xmlns:xlink="http://www.w3.org/1999/xlink" xlink:href="phytokeys-197-081_article-81367__-g011.jpg" position="float" orientation="portrait" xlink:type="simple" id="oo_688799.jpg"><uri content-type="original_file" xlink:type="simple">https://binary.pensoft.net/fig/688799</uri></graphic></fig></tp:treatment-sec><tp:treatment-sec sec-type="diagnosis" id="SECID0EWJAK"><title>Diagnosis.</title><p><italic><tp:taxon-name><tp:taxon-name-part taxon-name-part-type="genus" reg="Virola">Virola</tp:taxon-name-part><tp:taxon-name-part taxon-name-part-type="species" reg="cumala">cumala</tp:taxon-name-part></tp:taxon-name></italic> is most similar to <italic><tp:taxon-name><tp:taxon-name-part taxon-name-part-type="genus" reg="Virola">V.</tp:taxon-name-part><tp:taxon-name-part taxon-name-part-type="species" reg="decorticans">decorticans</tp:taxon-name-part></tp:taxon-name></italic> and <italic><tp:taxon-name><tp:taxon-name-part taxon-name-part-type="genus" reg="Virola">V.</tp:taxon-name-part><tp:taxon-name-part taxon-name-part-type="species" reg="multinervia">multinervia</tp:taxon-name-part></tp:taxon-name></italic>; all these species have large leaves, numerous lateral veins, dense indument of dendritic brown to ferruginous trichomes in almost all parts of the plant, and large fruits. Morphologically, it differs from <italic><tp:taxon-name><tp:taxon-name-part taxon-name-part-type="genus" reg="Virola">V.</tp:taxon-name-part><tp:taxon-name-part taxon-name-part-type="species" reg="decorticans">decorticans</tp:taxon-name-part></tp:taxon-name></italic> in having leaf blade on upper surface glabrous (vs. pubescent), the staminate perianth is subcarnose, without lines or dots (vs. submembranous, and with lines), long filament column (0.5–0.7 mm vs. 0.3–0.4 mm), and anthers (0.7–0.9 mm vs. 0.5–0.6 mm), and narrow fruits (2.3–2.9 cm vs. 1.7–2.2 cm). It differs from <italic><tp:taxon-name><tp:taxon-name-part taxon-name-part-type="genus" reg="Virola">V.</tp:taxon-name-part><tp:taxon-name-part taxon-name-part-type="species" reg="multinervia">multinervia</tp:taxon-name-part></tp:taxon-name></italic> in the staminate perianth subcarnose (vs. membranous), densely pubescent on all the surface (vs. glabrous or pubescent only at the base and apex), long anthers (0.7–0.9 mm vs. 0.3–0.4 mm), and large fruit (2.3–2.9 cm vs. 1.5–2.5 cm).</p><p><bold><italic>Tree</italic></bold> 15–35 m × 38 cm diameter; <bold><italic>inner bark</italic></bold> and <bold><italic>exudate</italic></bold> not described. <bold><italic>Twigs</italic></bold> 0.52–1.2 cm thick, laterally flattened to angled, densely tomentose, trichomes dendritic, branched from the base (1–2 mm long) with short lateral branches (0.1–0.2 mm long), brown, sometimes the bark in mature twigs cracks and flakes in small pieces. <bold><italic>Leaves</italic></bold> young terminal bud 2–2.5 × 0.6–2 cm; petiole 0.9–2.2 × 0.43–0.9 cm, strongly canaliculate, densely pubescent, trichomes dendritic; leaf blades 33.1–50.7 (–56.5) × (9.5–) 11.7–15.5 cm, elliptic-oblong to elliptic to obovate, sometimes gradually tapering towards the base; adaxial surface of mature leaves (usually) drying brown to dark grayish, glabrous, smooth; abaxial surface drying brown to pale brown, densely pubescent, the trichomes dendritic, yellowish to pale brown, shortly pediculated (branched almost at the base), with 5–8 branches, the branch 0.3–0.7 mm long, persistent; lateral veins 49–65 per side, with 5–7 (–11) veins per 5 cm, spaced 0.4–1.1 cm apart, the same color as the adaxial surface or sometimes slightly contrasting in color, impressed, on abaxial surface the same color as the surface, very conspicuous and raised, slightly straight to arcuate distally, anastomosing very near the margin, forming an intramarginal vein; tertiary veins slightly prominent adaxially, very prominent abaxially; midvein adaxially flat, pubescent, abaxially raised, rounded, pubescent; base cordate to subcordate, not revolute, flat; margin flat; apex acute to cuspidate. <bold><italic>Staminate inflorescences</italic></bold> 7.5–12 cm long, axes slightly flattened at the apex of the defoliated branches, densely pubescent, the trichomes dendritic (1–1.6 mm long), ferruginous; peduncle 1.3–1.5 × 0.34–0.47 cm; bracts 0.4–0.7 × 0.2–0.4 cm, ovate, sometimes triangular, with 3 vertical lines, pubescent on both sides, caducous. <bold><italic>Staminate flower</italic></bold> not very dense, terminal fascicles of 13–21+ flowers, on a receptacle ca. 2 mm wide; pedicel 1.5–2 mm long, pubescent; perianth 2–3 mm long, elongate, subcarnose, brown when fresh, connate to 0.6–1 mm in length, external surface densely pubescent with brown trichomes, internal surface glabrous; lobes 3, 1.1–1.5 × 0.4–0.6 mm, 0.1–0.2 mm thick, without resinous punctuations when rehydrated; stamens 3, the filament column 0.5–0.7 mm long and 0.1–.0.2 mm wide, thin, straight, not constricted at the apex; anthers 0.7–0.9 mm long, and ca. 0.2 mm wide; apiculus inconspicuous or obtuse. <bold><italic>Pistillate inflorescences</italic></bold> and <bold><italic>flowers</italic></bold> not seen. <bold><italic>Infructescence</italic></bold> 3.5–5.5 cm long, with 1–3 fruits, peduncle 1–2.7 × 0.4–07 cm. <bold><italic>Fruits</italic></bold> 3–3.5 × 2.3–2.9 cm, brown (possibly by the indumentum) when fresh, rounded to ellipsoid, densely and persistently pubescent with a layer of trichomes of 1–2.3 mm thick, the trichomes dendritic, brown to ferruginous, the surface not seen, the line of dehiscence not carinate, the base and apex obtuse; pericarp 3–6 mm thick; pedicel ca. 0.5 mm long. <bold><italic>Seed</italic></bold> (1.9–) 2.3–2.5 × (0.8–) 1.1–1.9 cm, the testa pale brown to brown reddish when dry, grooved (<italic>N. Jaramillo 550</italic>), aril when fresh not described, brown to blackish when dry, the texture dry and thin, laciniate in very narrow bands, almost to the base.</p></tp:treatment-sec><tp:treatment-sec sec-type="description" id="SECID0E4MAK"><title>Distinctive characters.</title><p>The most distinctive characteristic of <italic><tp:taxon-name><tp:taxon-name-part taxon-name-part-type="genus" reg="Virola">Virola</tp:taxon-name-part><tp:taxon-name-part taxon-name-part-type="species" reg="cumala">cumala</tp:taxon-name-part></tp:taxon-name></italic> is the dense indument of dendritic brown to ferruginous trichomes that cover almost all parts of the plant. Vegetatively, this species also has large leaves with numerous lateral veins that are prominent (including the tertiary veins, especially below), thick twigs, and bark that sometimes cracks and flakes into small pieces. Further, the staminate flowers have a subcarnose perianth that is densely and uniformly pubescent outside and glabrous inside with narrow lobes, a filament column that is straight and similar in length to the anthers, and large fruits that are covered with a thick layer of trichomes, thick pericarp, and a seed covered by an aril that is laciniate in very narrow bands almost to the base (Fig. <xref ref-type="fig" rid="F12">12D</xref>).</p><fig id="F12" position="float" orientation="portrait"><object-id xmlns:xlink="http://www.w3.org/1999/xlink" content-type="doi" xlink:type="simple">10.3897/phytokeys.197.81367.figure12</object-id><object-id xmlns:xlink="http://www.w3.org/1999/xlink" content-type="arpha" xlink:type="simple">4EC5A719-A2F3-52B8-BC4E-04D757CE5A1D</object-id><label>Figure 12.</label><caption><p>Diversity of fruits from <italic><tp:taxon-name><tp:taxon-name-part taxon-name-part-type="genus" reg="Virola">Virola</tp:taxon-name-part></tp:taxon-name></italic> species that have numerous and close lateral veins, notice the shape, indument, and pericarp thickness <bold>A</bold><italic><tp:taxon-name><tp:taxon-name-part taxon-name-part-type="genus" reg="Virola">V.</tp:taxon-name-part><tp:taxon-name-part taxon-name-part-type="species" reg="caducifolia">caducifolia</tp:taxon-name-part></tp:taxon-name></italic> (<italic>W. Rodrigues &amp; D. Coêlho 8700</italic>, MO) <bold>B</bold><italic><tp:taxon-name><tp:taxon-name-part taxon-name-part-type="genus" reg="Virola">V.</tp:taxon-name-part><tp:taxon-name-part taxon-name-part-type="species" reg="chrysocarpa">chrysocarpa</tp:taxon-name-part></tp:taxon-name></italic> (<italic>B. Hammel et al. 16864</italic>, MO) <bold>C</bold><italic><tp:taxon-name><tp:taxon-name-part taxon-name-part-type="genus" reg="Virola">V.</tp:taxon-name-part><tp:taxon-name-part taxon-name-part-type="species" reg="crebrinervia">crebrinervia</tp:taxon-name-part></tp:taxon-name></italic> (<italic>N. A. <tp:taxon-name><tp:taxon-name-part taxon-name-part-type="genus">Rosa</tp:taxon-name-part></tp:taxon-name> 4446</italic>, NY) <bold>D</bold><italic><tp:taxon-name><tp:taxon-name-part taxon-name-part-type="genus" reg="Virola">V.</tp:taxon-name-part><tp:taxon-name-part taxon-name-part-type="species" reg="cumala">cumala</tp:taxon-name-part></tp:taxon-name></italic> (<italic>C. Grá[n]dez et al. 4919</italic>, MO) <bold>E</bold><italic><tp:taxon-name><tp:taxon-name-part taxon-name-part-type="genus" reg="Virola">V.</tp:taxon-name-part><tp:taxon-name-part taxon-name-part-type="species" reg="decorticans">decorticans</tp:taxon-name-part></tp:taxon-name></italic> (<italic>C. A. Cid Ferreira et al. 9961</italic>, MO) <bold>F</bold><italic><tp:taxon-name><tp:taxon-name-part taxon-name-part-type="genus" reg="Virola">V.</tp:taxon-name-part><tp:taxon-name-part taxon-name-part-type="species" reg="koschnyi">koschnyi</tp:taxon-name-part></tp:taxon-name></italic> (<italic>L. D. Gómez et al. 22725</italic>, MO) <bold>G</bold><italic><tp:taxon-name><tp:taxon-name-part taxon-name-part-type="genus" reg="Virola">V.</tp:taxon-name-part><tp:taxon-name-part taxon-name-part-type="species" reg="megacarpa">megacarpa</tp:taxon-name-part></tp:taxon-name></italic> (<italic>G. de Nevers 5184</italic>, MO) <bold>H</bold><italic><tp:taxon-name><tp:taxon-name-part taxon-name-part-type="genus" reg="Virola">V.</tp:taxon-name-part><tp:taxon-name-part taxon-name-part-type="species" reg="multinervia">multinervia</tp:taxon-name-part></tp:taxon-name></italic> (<italic>C. A. Sothers &amp; E. D. C. Pereira 1069</italic>, MO) <bold>I</bold><italic><tp:taxon-name><tp:taxon-name-part taxon-name-part-type="genus" reg="Virola">V.</tp:taxon-name-part><tp:taxon-name-part taxon-name-part-type="species" reg="multicosta">multicosta</tp:taxon-name-part></tp:taxon-name></italic> (<italic>R. Vásquez &amp; C. Grández 17507</italic>, MO). Scale bars: 1 cm.</p></caption><graphic xmlns:xlink="http://www.w3.org/1999/xlink" xlink:href="phytokeys-197-081_article-81367__-g012.jpg" position="float" orientation="portrait" xlink:type="simple" id="oo_688800.jpg"><uri content-type="original_file" xlink:type="simple">https://binary.pensoft.net/fig/688800</uri></graphic></fig></tp:treatment-sec><tp:treatment-sec sec-type="etymology" id="SECID0ETSAK"><title>Etymology.</title><p>The specific epithet is taken from the common name on the label of <italic>R. Vásquez &amp; N. Jaramillo 7879</italic>, MO). This common name is often used in Peru to refer to various species of <italic><tp:taxon-name><tp:taxon-name-part taxon-name-part-type="genus" reg="Virola">Virola</tp:taxon-name-part></tp:taxon-name></italic>, as well to other species in <italic><tp:taxon-name><tp:taxon-name-part taxon-name-part-type="genus" reg="Otoba">Otoba</tp:taxon-name-part></tp:taxon-name></italic> (A. DC.) H. Karst., <italic><tp:taxon-name><tp:taxon-name-part taxon-name-part-type="genus" reg="Iryanthera">Iryanthera</tp:taxon-name-part></tp:taxon-name></italic> (A. DC.) Warb., and <italic><tp:taxon-name><tp:taxon-name-part taxon-name-part-type="genus" reg="Osteophloeum">Osteophloeum</tp:taxon-name-part></tp:taxon-name></italic> Warb. (e.g. <xref ref-type="bibr" rid="B84">Vásquez Martínez 1997</xref>; <xref ref-type="bibr" rid="B91">Zárate-Gómez et al. 2019</xref>).</p></tp:treatment-sec><tp:treatment-sec sec-type="distribution" id="SECID0E6TAK"><title>Distribution.</title><p><italic><tp:taxon-name><tp:taxon-name-part taxon-name-part-type="genus" reg="Virola">Virola</tp:taxon-name-part><tp:taxon-name-part taxon-name-part-type="species" reg="cumala">cumala</tp:taxon-name-part></tp:taxon-name></italic> is known only from Peru (in the Amazonas, Loreto, and Pasco departments) (Fig. <xref ref-type="fig" rid="F18">18C</xref>). It occurs in primary forests in non-inundated, lateritic soil. It ranges in elevation from 120–320 m, although one collection from Pasco reaches 700–800 m (<italic>H. van der Werff 20095)</italic>. It is possible that this species also occurs in Ecuador, as some collections were made close to the border of Peru and Ecuador.</p></tp:treatment-sec><tp:treatment-sec sec-type="phenology" id="SECID0EWUAK"><title>Phenology.</title><p>Staminate flowers of <italic><tp:taxon-name><tp:taxon-name-part taxon-name-part-type="genus" reg="Virola">Virola</tp:taxon-name-part><tp:taxon-name-part taxon-name-part-type="species" reg="cumala">cumala</tp:taxon-name-part></tp:taxon-name></italic> have been recorded in July; pistillate flowers were not seen in the studied material. Fruits have been collected in May, August to October, and December.</p></tp:treatment-sec><tp:treatment-sec sec-type="Common name and uses" id="SECID0EHVAK"><title>Common name and uses.</title><p>Cumala negra (Peru; <italic>R. Vásquez &amp; N. Jaramillo 7879</italic>, MO).</p></tp:treatment-sec><tp:treatment-sec sec-type="Preliminary conservation status" id="SECID0EPVAK"><title>Preliminary conservation status.</title><p><italic><tp:taxon-name><tp:taxon-name-part taxon-name-part-type="genus" reg="Virola">Virola</tp:taxon-name-part><tp:taxon-name-part taxon-name-part-type="species" reg="cumala">cumala</tp:taxon-name-part></tp:taxon-name></italic> is Endangered following IUCN criterion B2a. It is known from five localities, has an <abbrev xmlns:xlink="http://www.w3.org/1999/xlink" xlink:title="extent of occurrence" id="ABBRID0EAWAK" xlink:type="simple">EOO</abbrev> of 219,024 km<sup>2</sup>, and an <abbrev xmlns:xlink="http://www.w3.org/1999/xlink" xlink:title="area of occupancy" id="ABBRID0EGWAK" xlink:type="simple">AOO</abbrev> of 20 km<sup>2</sup>. Justifying its status, the western Amazonian region where this species occurs is modeled to be modestly impacted by new road construction, a threat that is likely to be superseded by the development of oil palm plantations in the region (<xref ref-type="bibr" rid="B5">Arima 2016</xref>).</p></tp:treatment-sec><tp:treatment-sec sec-type="discussion" id="SECID0EQWAK"><title>Discussion.</title><p><italic><tp:taxon-name><tp:taxon-name-part taxon-name-part-type="genus" reg="Virola">Virola</tp:taxon-name-part><tp:taxon-name-part taxon-name-part-type="species" reg="cumala">cumala</tp:taxon-name-part></tp:taxon-name></italic> is found among a morphological group of <italic>ca.</italic> 17 species (personal count) that correspond to the group Rugolosae of <xref ref-type="bibr" rid="B74">Smith and Wodehouse (1938)</xref>. Generally, this group is characterized by leaves with numerous, closely adjacent lateral veins, percurrent tertiary veins that are usually conspicuous, cordate bases, and dendritic trichomes; staminate inflorescences often with large bracts that cover flowers; staminate flowers that are small and usually densely aggregated with membranous to sub membranous perianth, the tube almost split to the base, and a slender filament column. Within this group, the new species is most similar to <italic><tp:taxon-name><tp:taxon-name-part taxon-name-part-type="genus" reg="Virola">V.</tp:taxon-name-part><tp:taxon-name-part taxon-name-part-type="species" reg="decorticans">decorticans</tp:taxon-name-part></tp:taxon-name></italic> Ducke and <italic><tp:taxon-name><tp:taxon-name-part taxon-name-part-type="genus" reg="Virola">V.</tp:taxon-name-part><tp:taxon-name-part taxon-name-part-type="species" reg="multinervia">multinervia</tp:taxon-name-part></tp:taxon-name></italic> Ducke, both from South America, and <italic><tp:taxon-name><tp:taxon-name-part taxon-name-part-type="genus" reg="Virola">V.</tp:taxon-name-part><tp:taxon-name-part taxon-name-part-type="species" reg="megacarpa">megacarpa</tp:taxon-name-part></tp:taxon-name></italic> A. H. Gentry from Panama. All four species have large leaves, numerous lateral veins, dense indument of dendritic brown to ferruginous trichomes in almost all parts of the plant, large fruits with a thick layer of trichomes (thin in <italic><tp:taxon-name><tp:taxon-name-part taxon-name-part-type="genus" reg="Virola">V.</tp:taxon-name-part><tp:taxon-name-part taxon-name-part-type="species" reg="megacarpa">megacarpa</tp:taxon-name-part></tp:taxon-name></italic>), and thick pericarp. <italic><tp:taxon-name><tp:taxon-name-part taxon-name-part-type="genus" reg="Virola">Virola</tp:taxon-name-part><tp:taxon-name-part taxon-name-part-type="species" reg="cumala">cumala</tp:taxon-name-part></tp:taxon-name></italic> further shares bark that cracks and flakes into small pieces and the thick young terminal bud of leaves. These species are distinguished by the characteristics presented in Table <xref ref-type="table" rid="T8">8</xref>.</p><table-wrap id="T8" position="float" orientation="portrait"><label>Table 8.</label><caption><p>Comparison of <italic><tp:taxon-name><tp:taxon-name-part taxon-name-part-type="genus" reg="Virola">Virola</tp:taxon-name-part><tp:taxon-name-part taxon-name-part-type="species" reg="cumala">cumala</tp:taxon-name-part></tp:taxon-name></italic>, with three other morphologically closely related <italic><tp:taxon-name><tp:taxon-name-part taxon-name-part-type="genus" reg="Virola">Virola</tp:taxon-name-part></tp:taxon-name></italic> species. <sup>‡‡</sup>From <xref ref-type="bibr" rid="B58">Rodrigues (1980)</xref>. Perianth information for <italic><tp:taxon-name><tp:taxon-name-part taxon-name-part-type="genus" reg="Virola">V.</tp:taxon-name-part><tp:taxon-name-part taxon-name-part-type="species" reg="decorticans">decorticans</tp:taxon-name-part></tp:taxon-name></italic> is from <italic>C. Grández et al. 2525</italic>, MO), and fruits from <italic>C. A. Cid Ferreira 7307, 9961</italic>, MO); while those of perianth, filament column and anthers presented for <italic><tp:taxon-name><tp:taxon-name-part taxon-name-part-type="genus" reg="Virola">V.</tp:taxon-name-part><tp:taxon-name-part taxon-name-part-type="species" reg="multinervia">multinervia</tp:taxon-name-part></tp:taxon-name></italic> are from <italic>C. A. Cid Ferreira et at. 7537</italic>, MO; <italic>W. Rodrigues &amp; D. Coelho 9617</italic>, MO; <italic>J. E. L. S. Ribeiro 1249</italic>, MO; and <italic>W. Thomas et al. 5239</italic>, MO).</p></caption><table id="TID0EUPDK" rules="all"><tbody><tr><th rowspan="1" colspan="1">Morphological character</th><th rowspan="1" colspan="1">
                    <italic>
                      <tp:taxon-name><tp:taxon-name-part taxon-name-part-type="genus" reg="Virola">V.</tp:taxon-name-part><tp:taxon-name-part taxon-name-part-type="species" reg="cumala">cumala</tp:taxon-name-part></tp:taxon-name>
                    </italic>
                  </th><th rowspan="1" colspan="1">
                    <italic>
                      <tp:taxon-name><tp:taxon-name-part taxon-name-part-type="genus" reg="Virola">V.</tp:taxon-name-part><tp:taxon-name-part taxon-name-part-type="species" reg="decorticans">decorticans</tp:taxon-name-part></tp:taxon-name>
                    </italic>
                  </th><th rowspan="1" colspan="1">
                    <italic>
                      <tp:taxon-name><tp:taxon-name-part taxon-name-part-type="genus" reg="Virola">V.</tp:taxon-name-part><tp:taxon-name-part taxon-name-part-type="species" reg="megacarpa">megacarpa</tp:taxon-name-part></tp:taxon-name>
                    </italic>
                  </th><th rowspan="1" colspan="1">
                    <italic>
                      <tp:taxon-name><tp:taxon-name-part taxon-name-part-type="genus" reg="Virola">V.</tp:taxon-name-part><tp:taxon-name-part taxon-name-part-type="species" reg="multinervia">multinervia</tp:taxon-name-part></tp:taxon-name>
                    </italic>
                  </th></tr><tr><td rowspan="1" colspan="1">Leaf blade upper surface</td><td rowspan="1" colspan="1">Glabrous</td><td rowspan="1" colspan="1">Pubescent</td><td rowspan="1" colspan="1">Glabrous</td><td rowspan="1" colspan="1">Glabrous</td></tr><tr><td rowspan="1" colspan="1">No. of lateral veins</td><td rowspan="1" colspan="1">49–65</td><td rowspan="1" colspan="1">45–60<sup>‡‡</sup></td><td rowspan="1" colspan="1">(32–) 40–50</td><td rowspan="1" colspan="1">40–60<sup>‡‡</sup></td></tr><tr><td rowspan="1" colspan="1">Staminate perianth texture, and pubescence on external surface</td><td rowspan="1" colspan="1">Subcarnose, without lines or dots, densely pubescent on all the surface</td><td rowspan="1" colspan="1">Submembranous, with lines, pubescent</td><td rowspan="1" colspan="1">Subcarnose, without lines or dots, densely pubescent on all the surface</td><td rowspan="1" colspan="1">Membranous, with lines, glabrous or pubescent only at the base and apex</td></tr><tr><td rowspan="1" colspan="1">Filament column length</td><td rowspan="1" colspan="1">0.5–0.7 mm</td><td rowspan="1" colspan="1">0.3–0.4 mm<sup>‡‡</sup></td><td rowspan="1" colspan="1">0.9–1.3 mm</td><td rowspan="1" colspan="1">0.3–0.5 mm</td></tr><tr><td rowspan="1" colspan="1">Anther length</td><td rowspan="1" colspan="1">0.7–0.9 mm</td><td rowspan="1" colspan="1">0.5–0.6 mm<sup>‡‡</sup></td><td rowspan="1" colspan="1">0.8–0.9 mm</td><td rowspan="1" colspan="1">0.3–0.4 mm</td></tr><tr><td rowspan="1" colspan="1">Fruit size and apex</td><td rowspan="1" colspan="1">3–3.5 × 2.3–2.9 cm, obtuse (Fig. <xref ref-type="fig" rid="F12">12D</xref>)</td><td rowspan="1" colspan="1">2.7–3.5 × 1.7–2.2 cm<sup>‡‡</sup>, acute to apiculate (Fig. <xref ref-type="fig" rid="F12">12E</xref>)</td><td rowspan="1" colspan="1">4–5.7 × 2–2.9 cm, acuminate to rostrate (Fig. <xref ref-type="fig" rid="F12">12G</xref>)</td><td rowspan="1" colspan="1">2–3 × 1.5–2.5 cm, apiculate<sup>‡‡</sup> (Fig. <xref ref-type="fig" rid="F12">12H</xref>)</td></tr><tr><td rowspan="1" colspan="1">Pericarp thickness</td><td rowspan="1" colspan="1">3–6 mm</td><td rowspan="1" colspan="1">4–5 mm</td><td rowspan="1" colspan="1">3–6 mm</td><td rowspan="1" colspan="1">1.5–4 mm</td></tr></tbody></table></table-wrap><p><italic><tp:taxon-name><tp:taxon-name-part taxon-name-part-type="genus" reg="Virola">Virola</tp:taxon-name-part><tp:taxon-name-part taxon-name-part-type="species" reg="cumala">cumala</tp:taxon-name-part></tp:taxon-name></italic> can be distinguished from other species with numerous lateral and relatively close veins (e.g., <italic><tp:taxon-name><tp:taxon-name-part taxon-name-part-type="genus" reg="Virola">V.</tp:taxon-name-part><tp:taxon-name-part taxon-name-part-type="species" reg="caducifolia">caducifolia</tp:taxon-name-part></tp:taxon-name></italic> W. A. Rodrigues, <italic><tp:taxon-name><tp:taxon-name-part taxon-name-part-type="genus" reg="Virola">V.</tp:taxon-name-part><tp:taxon-name-part taxon-name-part-type="species" reg="chrysocarpa">chrysocarpa</tp:taxon-name-part></tp:taxon-name></italic> D. Santam. &amp; Aguilar, <italic><tp:taxon-name><tp:taxon-name-part taxon-name-part-type="genus" reg="Virola">V.</tp:taxon-name-part><tp:taxon-name-part taxon-name-part-type="species" reg="flexuosa">flexuosa</tp:taxon-name-part></tp:taxon-name></italic> A. C. Sm., <italic><tp:taxon-name><tp:taxon-name-part taxon-name-part-type="genus" reg="Virola">V.</tp:taxon-name-part><tp:taxon-name-part taxon-name-part-type="species" reg="guggenheimii">guggenheimii</tp:taxon-name-part></tp:taxon-name></italic> W. A. Rodrigues, <italic><tp:taxon-name><tp:taxon-name-part taxon-name-part-type="genus" reg="Virola">V.</tp:taxon-name-part><tp:taxon-name-part taxon-name-part-type="species" reg="koschnyi">koschnyi</tp:taxon-name-part></tp:taxon-name></italic> Warb. and <italic><tp:taxon-name><tp:taxon-name-part taxon-name-part-type="genus" reg="Virola">V.</tp:taxon-name-part><tp:taxon-name-part taxon-name-part-type="species" reg="polyneura">polyneura</tp:taxon-name-part></tp:taxon-name></italic> W. A. Rodrigues) by its fruits: these are large (3–3.5 × 2.3–2.9 cm vs. 1.6–3 × 1.3–2.5 cm), covered with a thick layer of trichomes (vs. tomentose or glabrescent), and have a thick pericarp (3–6 mm vs. 1–4 mm).</p><p>The fruits of <italic><tp:taxon-name><tp:taxon-name-part taxon-name-part-type="genus" reg="Virola">Virola</tp:taxon-name-part><tp:taxon-name-part taxon-name-part-type="species" reg="divergens">divergens</tp:taxon-name-part></tp:taxon-name></italic>, <italic><tp:taxon-name><tp:taxon-name-part taxon-name-part-type="genus" reg="Virola">V.</tp:taxon-name-part><tp:taxon-name-part taxon-name-part-type="species" reg="loretensis">loretensis</tp:taxon-name-part></tp:taxon-name></italic> A. C. Sm., and <italic><tp:taxon-name><tp:taxon-name-part taxon-name-part-type="genus" reg="Virola">V.</tp:taxon-name-part><tp:taxon-name-part taxon-name-part-type="species" reg="mollissima">mollissima</tp:taxon-name-part></tp:taxon-name></italic> (species of Mollissimae group in <xref ref-type="bibr" rid="B74">Smith and Wodehouse 1938</xref>) are also covered by a dense layer of trichomes that is similar to <italic><tp:taxon-name><tp:taxon-name-part taxon-name-part-type="genus" reg="Virola">V.</tp:taxon-name-part><tp:taxon-name-part taxon-name-part-type="species" reg="cumala">cumala</tp:taxon-name-part></tp:taxon-name></italic> (cf. Fig. <xref ref-type="fig" rid="F3">3E</xref>). However, these species have fewer lateral veins (15–30 vs. 49–65), anthers with an apiculate apex (vs. inconspicuous or obtuse), and thin pericarp (0.3–0.7 vs. 3–6 mm).</p></tp:treatment-sec><tp:treatment-sec sec-type="notes" id="SECID0E5FBK"><title>Notes.</title><p>The type specimen of <italic><tp:taxon-name><tp:taxon-name-part taxon-name-part-type="genus" reg="Virola">V.</tp:taxon-name-part><tp:taxon-name-part taxon-name-part-type="species" reg="cumala">cumala</tp:taxon-name-part></tp:taxon-name></italic> (<italic>N. Jaramillo et al. 388</italic>, MO) was cited as <italic><tp:taxon-name><tp:taxon-name-part taxon-name-part-type="genus" reg="Virola">V.</tp:taxon-name-part><tp:taxon-name-part taxon-name-part-type="species" reg="multinervia">multinervia</tp:taxon-name-part></tp:taxon-name></italic> in <xref ref-type="bibr" rid="B83">Vásquez et al. (2018)</xref>. Peruvian specimens identified as <italic><tp:taxon-name><tp:taxon-name-part taxon-name-part-type="genus" reg="Virola">V.</tp:taxon-name-part><tp:taxon-name-part taxon-name-part-type="species" reg="multinervia">multinervia</tp:taxon-name-part></tp:taxon-name></italic> are very variable, likely representing a combination of misidentifications and undescribed species. Within these, we identified three morphologically distinct groups. The first group corresponds to <italic><tp:taxon-name><tp:taxon-name-part taxon-name-part-type="genus" reg="Virola">V.</tp:taxon-name-part><tp:taxon-name-part taxon-name-part-type="species" reg="cumala">cumala</tp:taxon-name-part></tp:taxon-name></italic>. The second, represented by the fruiting specimens <italic>A. H. Gentry et al. 42594</italic> (MO), <italic>C. Grández et al. 4929</italic> (MO), <italic>R. Vásquez &amp; C. Grández 17507</italic> (MO-2 sheets), we tentatively identify as <italic><tp:taxon-name><tp:taxon-name-part taxon-name-part-type="genus" reg="Virola">V.</tp:taxon-name-part><tp:taxon-name-part taxon-name-part-type="species" reg="multicostata">multicostata</tp:taxon-name-part></tp:taxon-name></italic> Ducke (due to lack of flowers). This group is characterized by scant pubescence covering twigs, petioles, and axes of the infructescence, large leaf-blades (28–37 × 8.1–10 cm) with numerous lateral veins (54–62), the tertiary veins prominent below, and inconspicuously pubescent to glabrescent fruits that are 2.1–2.3 × 1.5–1.8 cm (Fig. <xref ref-type="fig" rid="F12">12</xref>) with a rugose surface and thin pericarp (1.3–1.5 mm). Finally, the third group is represented by the specimens <italic>A. H. Gentry et al. 19014</italic> (♂ fl.), <italic>A. H. Gentry et al. 21736</italic> (very young fl. bud.; F [image], MO!), and <italic>R. Vásquez &amp; N. Jaramillo 9379</italic> (♀ fl; MO!). This group is characterized by deciduous (i.e. all leaves fall off the tree), oblong leaves (32.7–44 × 8.5–12.6 cm), brown trichomes that cover the entire plant, staminate inflorescences with bracts that are 0.9–1.5 × 1–1.2 cm, staminate flowers with a ca. 2 mm long perianth which is connate to 0.5 mm in length and densely pubescent externally, glabrous internally, and without dots or lines when rehydrated, perianth lobes that are ca. 1.5 × 0.6 mm, and a filament column ca. 0.4–0.5 mm long with anthers 0.4–0.6 mm long.</p></tp:treatment-sec><tp:treatment-sec sec-type="material" id="SECID0ERIBK"><title>Specimens examined.</title><p><bold>Peru. Amazonas</bold>: Bagua, distrito Imaza, Región Nororiental del Marañón, Comunidad de Kampaenza, Ribera de la quebrada Shimutaz, Río Marañón, <named-content xmlns:xlink="http://www.w3.org/1999/xlink" content-type="dwc:verbatimCoordinates" xlink:type="simple"><named-content content-type="geo-json" specific-use="{&#34;type&#34;:&#34;Point&#34;,&#34;coordinates&#34;:[-78.316667,-4.916667]}" id="NCID0E3IBK" xlink:type="simple">04°55'S, 078°19'W</named-content></named-content>, 320 m, 10 Oct 1994 (fr), <italic>N. Jaramillo &amp; C. Peas 550</italic> (MO!, UPCB [n.v.]). <bold>Loreto</bold>: Yanamono, Explorama Tourist Camp on Río Amazonas between Indiana and mouth of Río Napo, <named-content xmlns:xlink="http://www.w3.org/1999/xlink" content-type="dwc:verbatimCoordinates" xlink:type="simple"><named-content content-type="geo-json" specific-use="{&#34;type&#34;:&#34;Point&#34;,&#34;coordinates&#34;:[-72.800000,-3.466667]}" id="NCID0EIJBK" xlink:type="simple">03°28'S, 072°48'W</named-content></named-content>, 120 m, 26 July 1980 (♂ fl), <italic>A. H. Gentry et al. 29027</italic> (<named-content xmlns:xlink="http://www.w3.org/1999/xlink" content-type="dwc:institutional_code" xlink:title="Instituto Nacional de Pesquisas da Amazonia" xlink:href="http://grbio.org/institution/instituto-nacional-de-pesquisas-da-amazonia" xlink:type="simple">INPA</named-content> [image!], MO!); ExplorNapo Camp (Río Sucusari), <named-content xmlns:xlink="http://www.w3.org/1999/xlink" content-type="dwc:verbatimCoordinates" xlink:type="simple"><named-content content-type="geo-json" specific-use="{&#34;type&#34;:&#34;Point&#34;,&#34;coordinates&#34;:[-72.900000,-3.250000]}" id="NCID0EWJBK" xlink:type="simple">03°15'S, 072°54'W</named-content></named-content>, 140 m, 29 July 1991 (♂ fl), <italic>R. Vásquez &amp; C. A. Grández 17532</italic> (MEXU [image!], MO-2 sheets); Maynas, IQ [Iquitos]–Nauta, Km 32, 150 m, 20 Aug 1986 (fr), <italic>R. Vásquez &amp; N. Jaramillo 7879</italic> (MO!); Maynas, Distrito Las Amazonas, Explor Napo (Suwzari), <named-content xmlns:xlink="http://www.w3.org/1999/xlink" content-type="dwc:verbatimCoordinates" xlink:type="simple"><named-content content-type="geo-json" specific-use="{&#34;type&#34;:&#34;Point&#34;,&#34;coordinates&#34;:[-72.916667,-3.333333]}" id="NCID0ECKBK" xlink:type="simple">03°20'S, 072°55'W</named-content></named-content>, 124 m, 5 Dec 1992 (fr), <italic>C. Grá[n]dez et al. 4919</italic> (MO!). <bold>Pasco</bold>: Distr. Palcazú, El Paujil, <named-content xmlns:xlink="http://www.w3.org/1999/xlink" content-type="dwc:verbatimCoordinates" xlink:type="simple"><named-content content-type="geo-json" specific-use="{&#34;type&#34;:&#34;Point&#34;,&#34;coordinates&#34;:[-75.260833,-10.336667]}" id="NCID0EOKBK" xlink:type="simple">10°20'12"S, 075°15'39"W</named-content></named-content>, 700–800 m, 13 May 2005 (fr), <italic>H. van der Werff 20095</italic> (F [image!]).</p></tp:treatment-sec><tp:treatment-sec><!--Section generated to contain objects referenced in tp:taxon-treatment.--><fig id="F18" position="float" orientation="portrait"><object-id xmlns:xlink="http://www.w3.org/1999/xlink" content-type="doi" xlink:type="simple">10.3897/phytokeys.197.81367.figure18</object-id><object-id xmlns:xlink="http://www.w3.org/1999/xlink" content-type="arpha" xlink:type="simple">57076B1A-34FA-581C-A960-BC37A36F1A37</object-id><label>Figure 18.</label><caption><p>Geographic distribution of the new species of <italic><tp:taxon-name><tp:taxon-name-part taxon-name-part-type="genus" reg="Virola">Virola</tp:taxon-name-part></tp:taxon-name></italic>.</p></caption><graphic xmlns:xlink="http://www.w3.org/1999/xlink" xlink:href="phytokeys-197-081_article-81367__-g018.jpg" position="float" orientation="portrait" xlink:type="simple" id="oo_688806.jpg"><uri content-type="original_file" xlink:type="simple">https://binary.pensoft.net/fig/688806</uri></graphic></fig><fig id="F3" position="float" orientation="portrait"><object-id xmlns:xlink="http://www.w3.org/1999/xlink" content-type="doi" xlink:type="simple">10.3897/phytokeys.197.81367.figure3</object-id><object-id xmlns:xlink="http://www.w3.org/1999/xlink" content-type="arpha" xlink:type="simple">004D0C25-6916-5CDD-A77F-5E6277F89B12</object-id><label>Figure 3.</label><caption><p>Fruit morphology of <italic><tp:taxon-name><tp:taxon-name-part taxon-name-part-type="genus" reg="Virola">Virola</tp:taxon-name-part></tp:taxon-name></italic>, note shape, pericarp, indument, and arils. Also see the green color of pericarp, and the minutely pubescent, falling easily as dust (<bold>A–D, F</bold>), and the yellow pericarp (<bold>J–M</bold>) <bold>A</bold><italic><tp:taxon-name><tp:taxon-name-part taxon-name-part-type="genus" reg="Virola">Virola</tp:taxon-name-part></tp:taxon-name></italic> sp <bold>B</bold><italic><tp:taxon-name><tp:taxon-name-part taxon-name-part-type="genus" reg="Virola">V.</tp:taxon-name-part><tp:taxon-name-part taxon-name-part-type="species" reg="allenii">allenii</tp:taxon-name-part></tp:taxon-name></italic><bold>C</bold><italic><tp:taxon-name><tp:taxon-name-part taxon-name-part-type="genus" reg="Virola">V.</tp:taxon-name-part><tp:taxon-name-part taxon-name-part-type="species" reg="elongata">elongata</tp:taxon-name-part></tp:taxon-name></italic><bold>D</bold><italic><tp:taxon-name><tp:taxon-name-part taxon-name-part-type="genus" reg="Virola">V.</tp:taxon-name-part><tp:taxon-name-part taxon-name-part-type="species" reg="otobifolia">otobifolia</tp:taxon-name-part></tp:taxon-name></italic><bold>E</bold><italic><tp:taxon-name><tp:taxon-name-part taxon-name-part-type="genus" reg="Virola">Virola</tp:taxon-name-part></tp:taxon-name></italic> sp <bold>F</bold><italic><tp:taxon-name><tp:taxon-name-part taxon-name-part-type="genus" reg="Virola">V.</tp:taxon-name-part><tp:taxon-name-part taxon-name-part-type="species" reg="sebifera">sebifera</tp:taxon-name-part></tp:taxon-name></italic><bold>G</bold><italic><tp:taxon-name><tp:taxon-name-part taxon-name-part-type="genus" reg="Virola">Virola</tp:taxon-name-part></tp:taxon-name></italic> sp <bold>H</bold><italic><tp:taxon-name><tp:taxon-name-part taxon-name-part-type="genus" reg="Virola">Virola</tp:taxon-name-part></tp:taxon-name></italic> sp <bold>I</bold><italic><tp:taxon-name><tp:taxon-name-part taxon-name-part-type="genus" reg="Virola">V.</tp:taxon-name-part><tp:taxon-name-part taxon-name-part-type="species" reg="surinamensis">surinamensis</tp:taxon-name-part></tp:taxon-name></italic><bold>J</bold><italic><tp:taxon-name><tp:taxon-name-part taxon-name-part-type="genus" reg="Virola">V.</tp:taxon-name-part><tp:taxon-name-part taxon-name-part-type="species" reg="fosteri">fosteri</tp:taxon-name-part></tp:taxon-name></italic><bold>K</bold><tp:taxon-name><tp:taxon-name-part taxon-name-part-type="genus" reg="Virola">V.</tp:taxon-name-part><tp:taxon-name-part taxon-name-part-type="uncertainty-rank">cf.</tp:taxon-name-part><tp:taxon-name-part taxon-name-part-type="species" reg="nobilis">nobilis</tp:taxon-name-part></tp:taxon-name><bold>L</bold><italic><tp:taxon-name><tp:taxon-name-part taxon-name-part-type="genus" reg="Virola">V.</tp:taxon-name-part><tp:taxon-name-part taxon-name-part-type="species" reg="laevigata">laevigata</tp:taxon-name-part></tp:taxon-name></italic><bold>M</bold><italic><tp:taxon-name><tp:taxon-name-part taxon-name-part-type="genus" reg="Virola">V.</tp:taxon-name-part><tp:taxon-name-part taxon-name-part-type="species" reg="koschnyi">koschnyi</tp:taxon-name-part></tp:taxon-name></italic><bold>N</bold><italic><tp:taxon-name><tp:taxon-name-part taxon-name-part-type="genus" reg="Virola">V.</tp:taxon-name-part><tp:taxon-name-part taxon-name-part-type="species" reg="chrysocarpa">chrysocarpa</tp:taxon-name-part></tp:taxon-name></italic>. Photos by Reinaldo Aguilar (<bold>B, F, K, L, M, N</bold>), Christopher Davidson (<bold>A, C, G</bold>), Robin Foster (<bold>E, H</bold>), Alwyn H. Gentry (<bold>D</bold>), Manuel Morales (<bold>J</bold>), Luiz O. A. Teixeira (<bold>I</bold>).</p></caption><graphic xmlns:xlink="http://www.w3.org/1999/xlink" xlink:href="phytokeys-197-081_article-81367__-g003.jpg" position="float" orientation="portrait" xlink:type="simple" id="oo_688791.jpg"><uri content-type="original_file" xlink:type="simple">https://binary.pensoft.net/fig/688791</uri></graphic></fig></tp:treatment-sec><ref-list><ref id="B84"><mixed-citation xmlns:xlink="http://www.w3.org/1999/xlink" xlink:type="simple"><person-group><name name-style="western"><surname>Vásquez Martínez</surname><given-names>R</given-names></name></person-group> (<year>1997</year>) <article-title>Flórula de las Reservas Biológicas de Iquitos, Perú: Allpahuayo-Mishana, Explornapo Camp, Explorama Lodge.</article-title><source>Monographs in Systematic Botany from the Missouri Botanical Garden</source><volume>63</volume>: <fpage>1</fpage>–<lpage>1046</lpage>.</mixed-citation></ref><ref id="B91"><mixed-citation xmlns:xlink="http://www.w3.org/1999/xlink" xlink:type="simple"><person-group><name name-style="western"><surname>Zárate-Gómez</surname><given-names>R</given-names></name><name name-style="western"><surname>Reynel Rodriguez</surname><given-names>C</given-names></name><name name-style="western"><surname>Palacios Vega</surname><given-names>J</given-names></name><name name-style="western"><surname>Ríos Paredes</surname><given-names>M</given-names></name><name name-style="western"><surname>Perez Romero</surname><given-names>M</given-names></name><name name-style="western"><surname>Cerón Villanueva</surname><given-names>J</given-names></name></person-group> (<year>2019</year>) <article-title>Guía para la identificación de las especies de <tp:taxon-name><tp:taxon-name-part taxon-name-part-type="genus"/><tp:taxon-name-part taxon-name-part-type="species">cumala</tp:taxon-name-part></tp:taxon-name> colorada (<italic><tp:taxon-name><tp:taxon-name-part taxon-name-part-type="genus">Iryanthera</tp:taxon-name-part></tp:taxon-name></italic> Warb., <tp:taxon-name><tp:taxon-name-part taxon-name-part-type="family">Myristicaceae</tp:taxon-name-part></tp:taxon-name>) de la Amazonía Peruana.</article-title><source>Ciencia Amazónica (Iquitos)</source><volume>7</volume>: <fpage>1</fpage>–<lpage>19</lpage>. <ext-link xlink:type="simple" ext-link-type="doi" xlink:href="10.22386/ca.v7i1.261">https://doi.org/10.22386/ca.v7i1.261</ext-link></mixed-citation></ref><ref id="B5"><mixed-citation xmlns:xlink="http://www.w3.org/1999/xlink" xlink:type="simple"><person-group><name name-style="western"><surname>Arima</surname><given-names>EY</given-names></name></person-group> (<year>2016</year>) A spatial probit econometric model of land change: The case of infrastructure development in Western Amazonia, Peru. PLoS ONE 11(3): e0152058. <ext-link xlink:type="simple" ext-link-type="doi" xlink:href="10.1371/journal.pone.0152058">https://doi.org/10.1371/journal.pone.0152058</ext-link></mixed-citation></ref><ref id="B74"><mixed-citation xmlns:xlink="http://www.w3.org/1999/xlink" xlink:type="simple"><person-group><name name-style="western"><surname>Smith</surname><given-names>AC</given-names></name><name name-style="western"><surname>Wodehouse</surname><given-names>RP</given-names></name></person-group> (<year>1938</year>) <article-title>The American species of <tp:taxon-name><tp:taxon-name-part taxon-name-part-type="family">Myristicaceae</tp:taxon-name-part></tp:taxon-name>.</article-title><source>Brittonia</source><volume>2</volume>(<issue>5</issue>): <fpage>393</fpage>–<lpage>510</lpage>. <ext-link xlink:type="simple" ext-link-type="doi" xlink:href="10.2307/2804799">https://doi.org/10.2307/2804799</ext-link></mixed-citation></ref><ref id="B58"><mixed-citation xmlns:xlink="http://www.w3.org/1999/xlink" xlink:type="simple"><person-group><name name-style="western"><surname>Rodrigues</surname><given-names>WA</given-names></name></person-group> (<year>1980</year>) <article-title>Revisão taxonômica das espécies de <italic><tp:taxon-name><tp:taxon-name-part taxon-name-part-type="genus">Virola</tp:taxon-name-part></tp:taxon-name></italic> Aublet (<tp:taxon-name><tp:taxon-name-part taxon-name-part-type="family">Myristicaceae</tp:taxon-name-part></tp:taxon-name>) do Brasil.</article-title><source>Acta Amazonica</source><volume>10</volume>(<issue>1</issue>): <fpage>1</fpage>–<lpage>127</lpage>. <ext-link xlink:type="simple" ext-link-type="doi" xlink:href="10.1590/S0044-59672006000100001">https://doi.org/10.1590/S0044-59672006000100001</ext-link></mixed-citation></ref><ref id="B83"><mixed-citation xmlns:xlink="http://www.w3.org/1999/xlink" xlink:type="simple"><person-group><name name-style="western"><surname>Vásquez</surname><given-names>MR</given-names></name><name name-style="western"><surname>Rojas</surname><given-names>GRDP</given-names></name><name name-style="western"><surname>Monteagudo</surname><given-names>MAL</given-names></name><name name-style="western"><surname>Valenzuela</surname><given-names>GL</given-names></name><name name-style="western"><surname>Huamantupa</surname><given-names>Ch I</given-names></name></person-group> (<year>2018</year>) <article-title>Catálogo de los árboles del Perú.</article-title><source>Q’euña</source><volume>9</volume>: <fpage>1</fpage>–<lpage>607</lpage>.</mixed-citation></ref></ref-list></tp:taxon-treatment>
