# Supplementary material for: ﻿New Species of Virola (Myristicaceae) from South America
Source: PhytoKeys. 2022 May 30;197:81–148. doi: 10.3897/phytokeys.197.81367 (PMC9849048; doi:10.3897/phytokeys.197.81367)
Supplement: XML Treatment for Virola parkeri [file phytokeys.197.81367-treatment8.xml]

<!DOCTYPE tp:taxon-treatment
  PUBLIC "-//TaxonX//DTD Taxonomic Treatment Publishing DTD v0 20100105//EN" "tax-treatment-NSO.dtd">
<tp:taxon-treatment xmlns:tp="http://www.plazi.org/taxpub"><tp:treatment-meta><kwd-group><label>Taxon classification</label><kwd>
              <named-content content-type="kingdom">Plantae</named-content>
            </kwd><kwd>
              <named-content content-type="order">Magnoliales</named-content>
            </kwd><kwd>
              <named-content content-type="family">Myristicaceae</named-content>
            </kwd></kwd-group><mixed-citation publication-type="journal"><person-group><name><surname>Santamaría-Aguilar</surname><given-names>Daniel</given-names></name><name><surname>Lagomarsino</surname><given-names>Laura P.</given-names></name></person-group><article-title>﻿New Species of <italic><tp:taxon-name><tp:taxon-name-part taxon-name-part-type="genus" reg="Virola">Virola</tp:taxon-name-part></tp:taxon-name></italic> (<tp:taxon-name><tp:taxon-name-part taxon-name-part-type="family">Myristicaceae</tp:taxon-name-part></tp:taxon-name>) from South America</article-title><source>PhytoKeys</source><day>30</day><month>05</month><year>2022</year><volume>197</volume><fpage>81</fpage><lpage>148</lpage><pub-id pub-id-type="doi">10.3897/phytokeys.197.81367</pub-id></mixed-citation></tp:treatment-meta><tp:nomenclature><label>﻿8.</label><tp:taxon-name>
            <object-id xmlns:xlink="http://www.w3.org/1999/xlink" content-type="arpha" xlink:type="simple">61765F25-F214-5BB4-A7F8-61010E9962B3</object-id>
            <tp:taxon-name-part taxon-name-part-type="genus" reg="Virola">Virola</tp:taxon-name-part>
            <tp:taxon-name-part taxon-name-part-type="species" reg="parkeri">parkeri</tp:taxon-name-part>
            <object-id xmlns:xlink="http://www.w3.org/1999/xlink" content-type="ipni" xlink:type="simple">urn:lsid:ipni.org:names:77298667-1</object-id>
          </tp:taxon-name><tp:taxon-authority>D. Santam. &amp; Lagom.</tp:taxon-authority><tp:taxon-status xmlns:xlink="http://www.w3.org/1999/xlink" xlink:type="simple">sp. nov.</tp:taxon-status></tp:nomenclature><tp:treatment-sec sec-type="material" id="SECID0EZ1CK"><title>Type.</title><p><bold>Peru. Pasco</bold>: Oxapampa, Dist. Palcazú, Evaluación de los Recursos del Bosque 0.5 ha en la Reserva Comunal Yanesha, Comunidad Nativa Loma Linda-Laguna, Sector Nueva Aldea, <named-content xmlns:xlink="http://www.w3.org/1999/xlink" content-type="dwc:verbatimCoordinates" xlink:type="simple"><named-content content-type="geo-json" specific-use="{&#34;type&#34;:&#34;Point&#34;,&#34;coordinates&#34;:[-75.091111,-10.386944]}" id="NCID0EE2CK" xlink:type="simple">10°23'13"S, 075°05'28"W</named-content></named-content>, 600–620 m, 17 Oct 2005 (fr), <italic>A. Monteagudo, A. Peña, R. Francis, L. Quicha, E. Camavilca &amp; W. G. Camaña 10761</italic> (holotype: MO! [accession 6101576, barcode MO-2134612], isotypes: AMAZ [n.v.], HUT [n.v.], MOL [n.v.], USM [n.v.], US [accession 3558469; image!]). Fig. <xref ref-type="fig" rid="F15">15</xref></p><fig id="F15" position="float" orientation="portrait"><object-id xmlns:xlink="http://www.w3.org/1999/xlink" content-type="doi" xlink:type="simple">10.3897/phytokeys.197.81367.figure15</object-id><object-id xmlns:xlink="http://www.w3.org/1999/xlink" content-type="arpha" xlink:type="simple">4EB7A4E0-7353-5248-AB97-FF30C72BA148</object-id><label>Figure 15.</label><caption><p><italic><tp:taxon-name><tp:taxon-name-part taxon-name-part-type="genus" reg="Virola">Virola</tp:taxon-name-part><tp:taxon-name-part taxon-name-part-type="species" reg="parkeri">parkeri</tp:taxon-name-part></tp:taxon-name></italic><bold>A</bold> branch with staminate inflorescence <bold>B</bold> part of staminate inflorescence <bold>C</bold> lateral view of staminate perianth with an enlargement of trichomes (left) <bold>D</bold> medial sections of staminate flower, with detail of the lobe with trichomes (above left), and androecium (right) <bold>E</bold> branch with infructescence and detail of abaxial surface of leaf blade showing the midvein with enlargement of trichomes (top right) <bold>F</bold> different views of the fruits, detail of fruit surface (left), and an open fruit showing the seed covered by a laciniate aril (below). Drawn by Bobbi Angell based on <italic>M. Huamán et al. 334</italic> (<bold>A–D</bold> MO), and <italic>A. Monteagudo et al. 10761</italic> (<bold>E–F</bold> MO).</p></caption><graphic xmlns:xlink="http://www.w3.org/1999/xlink" xlink:href="phytokeys-197-081_article-81367__-g015.jpg" position="float" orientation="portrait" xlink:type="simple" id="oo_688803.jpg"><uri content-type="original_file" xlink:type="simple">https://binary.pensoft.net/fig/688803</uri></graphic></fig></tp:treatment-sec><tp:treatment-sec sec-type="diagnosis" id="SECID0E13CK"><title>Diagnosis.</title><p><italic><tp:taxon-name><tp:taxon-name-part taxon-name-part-type="genus" reg="Virola">Virola</tp:taxon-name-part><tp:taxon-name-part taxon-name-part-type="species" reg="parkeri">parkeri</tp:taxon-name-part></tp:taxon-name></italic> morphologically differs from all other species by the combinations of the fruit with a conspicuous “wing” along its dehiscence line, the surface is bullate and inconspicuously pubescent, flowers with the column of filaments shorter (0.2–0.4 mm long) than the anthers (0.5–0.7 mm long), leaf blades covered abaxially with inconspicuous, stellate and sessile trichomes and lateral veins that are evenly spaced.</p><p><bold><italic>Tree</italic></bold> 28–35 m tall, diameter, inner bark not described. <bold><italic>Exudate</italic></bold> reddish, location of exudate on plant not stated. <bold><italic>Twigs</italic></bold> 0.2–0.7 cm thick, terete, puberulent to glabrescent, trichomes stellate, sessile, brown-reddish, without lenticels. <bold><italic>Leaves</italic></bold> young terminal bud ca. 1.1 × 0.2 cm; petiole 1.4–1.7 × 0.16–0.22 cm, slightly canaliculate, puberulent (especially within the channel) to glabrescent, the trichomes stellate, sometimes with hyaline squamiform structures between the trichomes; leaf blades 19.7–24 × 5.2–6.4 cm, oblong; adaxial surface of mature leaves drying brown to grayish, glabrous, the surface smooth, sometimes shiny; abaxial surface drying white-grayish to pale brown, sparsely pubescent, the trichomes stellate, ca. 0.1 mm diameter, sessile, the central part of the trichome usually colorless, but sometimes with the central part reddish, the branches colorless; lateral veins 15–17 per side, 4 veins per 5 cm, spaced 1.5–1.7 (–2) cm, on adaxial side flat, the same color as the adaxial surface or a little darker, on abaxial surface slightly raised, tomentose, arcuate-ascending, slightly anastomosing near the margin and without forming a marked intramarginal vein; tertiary veins very slightly visible on both sides; midvein adaxially slightly elevated, immerse in a small channel, abaxially raised, rounded, puberulent to glabrescent, usually with denser pubescence on the sides; base acute, not revolute, flat; margin flat; apex acute. <bold><italic>Staminate inflorescence</italic></bold> 5.8–7 cm long, axes flattened, tomentose, with dendritic trichomes, ferruginous; peduncle 1.5–1.8 × 0.18–0.24 cm; main axes with 9–10 ramifications, the first pair opposite, subopposite or alternate, the others alternate; bracts not seen. <bold><italic>Staminate flowers</italic></bold> (in bud) in dense terminal fascicles of 10–30+ flowers, on a receptacle 1.5–2.5 mm wide; perianth 1.5–1.8 mm long, ovate to lanceolate, creamy yellow when fresh, connate to ca. 1 mm in length, external surface densely pubescent with ferruginous and dendritic trichomes, internal surface moderately pubescent (especially on the lobes); lobes 3, ca. 0.9 × 0.5 mm, ca. 0.2 mm thick, without resinous punctuations when rehydrated; stamens 3, the filament column 0.2–0.4 mm long and ca. 0.2–0.3 mm thick, glabrous, straight, constricted to slightly constricted at the apex; anthers 0.5–0.7 mm long, ca. 0.2 mm wide; apiculus ca. 0.8 mm long, acuminate, connate. <bold><italic>Pistillate inflorescences</italic></bold> and <bold><italic>pistillate flowers</italic></bold> not seen. <bold><italic>Infructescence</italic></bold> ca. 2.5 cm long, with 1–5 fruits, peduncle ca. 1 × 0.6 cm. <bold><italic>Fruits</italic></bold> 3–3.6 × 2.8–3.1 cm, green when fresh (brown to blackish when dry), oblate, shortly stipitate, very inconspicuously pubescent (not falling like dust), puberulent at the base and sometimes on the carina, the trichomes stellate (sometimes with few dendritic), sessile, ferruginous, the surface bullate, the line of dehiscence winged, the wing ca. 0.4 cm long, the base obtuse, the apex rounded; pericarp ca. 0.3 mm thick (on the thickest side; ca. 0.2 mm thick on the thinnest side); pedicel 0.4–0.6 cm long. <bold><italic>Seed</italic></bold> ca. 1.9 × 1.6 cm, the testa brown to blackish when dry, smooth; aril color when fresh not described, blackish when dry, the texture dry and thin, laciniate almost to the base, in narrow bands distally.</p></tp:treatment-sec><tp:treatment-sec sec-type="description" id="SECID0EQ5CK"><title>Distinctive characters.</title><p>The most striking character of <italic><tp:taxon-name><tp:taxon-name-part taxon-name-part-type="genus" reg="Virola">Virola</tp:taxon-name-part><tp:taxon-name-part taxon-name-part-type="species" reg="parkeri">parkeri</tp:taxon-name-part></tp:taxon-name></italic> is its fruit, which is reminiscent of Saturn’s form: it is oblate with a conspicuous “wing” along its dehiscence line (Fig. <xref ref-type="fig" rid="F6">6L</xref>, <xref ref-type="fig" rid="F15">15F</xref>). The fruit is further bullate and inconspicuously pubescent. Other characteristics that distinguish this new species are its leaf blades that are covered abaxially with inconspicuous, usually colorless stellate and sessile trichomes and lateral veins that are evenly spaced; staminate flowers with perianth that is densely pubescent outside and the inner side moderately pubescent, the lobes are relatively thin, the column of filaments are shorter (0.2–0.4 mm long) than the anthers (0.5–0.7 mm long); and the thin, laciniate aril that covers the seed almost to the base.</p></tp:treatment-sec><tp:treatment-sec sec-type="etymology" id="SECID0EJ6CK"><title>Etymology.</title><p>The specific epithet honors Theodore A. Parker III (1 Apr. 1953–3 Aug. 1993), renowned and talented ornithologist and research associate of the LSU Museum of Natural Science. Parker died in a plane crash on August 3, 1993 while surveying a remote forest in Ecuador, along with three other people: Raul Mortensen (the pilot), Eduardo Aspiazu (ecologist), and Alwyn H. Gentry (botanist). <italic><tp:taxon-name><tp:taxon-name-part taxon-name-part-type="genus" reg="Virola">Virola</tp:taxon-name-part><tp:taxon-name-part taxon-name-part-type="species" reg="parkeri">parkeri</tp:taxon-name-part></tp:taxon-name></italic> occurs in Peru, a country where Parker spent much of his life studying birds and protecting natural resources. In this country, Parker together with Scott Robinson, established a Big Day record (331 bird species). He also contributed to a field guide to the birds of Peru, an important resource for birdwatching ecotourism. Finally, Parker was part of the Rapid Assessment Program (RAP) at Conservation International, which involved teams of scientists conducting biological surveys in remote areas of the tropics to determine their level of biodiversity and potential for conservation. Thanks to Parker’s efforts, Bolivia established Madidi National Park, one of the most important centers for biodiversity.</p></tp:treatment-sec><tp:treatment-sec sec-type="distribution" id="SECID0E16CK"><title>Distribution.</title><p><italic><tp:taxon-name><tp:taxon-name-part taxon-name-part-type="genus" reg="Virola">Virola</tp:taxon-name-part><tp:taxon-name-part taxon-name-part-type="species" reg="parkeri">parkeri</tp:taxon-name-part></tp:taxon-name></italic> is known only from Peru (Pasco Department) (Fig. <xref ref-type="fig" rid="F18">18C</xref>). It is found in primary forest between 400 and 620 m in elevation.</p></tp:treatment-sec><tp:treatment-sec sec-type="phenology" id="SECID0EPADK"><title>Phenology.</title><p>Staminate flowers and fruits of <italic><tp:taxon-name><tp:taxon-name-part taxon-name-part-type="genus" reg="Virola">Virola</tp:taxon-name-part><tp:taxon-name-part taxon-name-part-type="species" reg="parkeri">parkeri</tp:taxon-name-part></tp:taxon-name></italic> have been recorded in October. Pistillate flowers were not seen in the studied material.</p></tp:treatment-sec><tp:treatment-sec sec-type="Common name and uses" id="SECID0EABDK"><title>Common name and uses.</title><p>Common names include banderín and rrohuatquech (Peru; <italic>M. Huamán et al. 334</italic>). The wood is used in the manufacture of furniture and boxes, and house building (<italic>M. Huamán et al. 334</italic>).</p></tp:treatment-sec><tp:treatment-sec sec-type="Preliminary conservation status" id="SECID0EKBDK"><title>Preliminary conservation status.</title><p><italic><tp:taxon-name><tp:taxon-name-part taxon-name-part-type="genus" reg="Virola">Virola</tp:taxon-name-part><tp:taxon-name-part taxon-name-part-type="species" reg="parkeri">parkeri</tp:taxon-name-part></tp:taxon-name></italic> is Critically Endangered following IUCN criterion B2a. Justifying this status, it is known from only a single specimen, collected in 2008. The only locality of this species is within the Loma Linda community of the Yanesha indigenous community, and so may benefit from an ongoing compensated community-based forest monitoring program (<xref ref-type="bibr" rid="B39">Kowler et al. 2020</xref>).</p></tp:treatment-sec><tp:treatment-sec sec-type="discussion" id="SECID0E6BDK"><title>Discussion.</title><p><italic><tp:taxon-name><tp:taxon-name-part taxon-name-part-type="genus" reg="Virola">Virola</tp:taxon-name-part><tp:taxon-name-part taxon-name-part-type="species" reg="parkeri">parkeri</tp:taxon-name-part></tp:taxon-name></italic> is morphologically similar to <italic><tp:taxon-name><tp:taxon-name-part taxon-name-part-type="genus" reg="Virola">V.</tp:taxon-name-part><tp:taxon-name-part taxon-name-part-type="species" reg="yasuniana">yasuniana</tp:taxon-name-part></tp:taxon-name></italic> from Ecuador (which is formally described below) in various leaf traits, including overall shape, trichomes on the abaxial surface, lateral vein separation, and color when dry; additionally, both species share staminate perianth that is moderately pubescent internally and fruits with a markedly carinate dehiscence line, appearing like a wing. Differences among the two species are summarized in Table <xref ref-type="table" rid="T10">10</xref>.</p><table-wrap id="T10" position="float" orientation="portrait"><label>Table 10.</label><caption><p>Comparison of <italic><tp:taxon-name><tp:taxon-name-part taxon-name-part-type="genus" reg="Virola">Virola</tp:taxon-name-part><tp:taxon-name-part taxon-name-part-type="species" reg="parkeri">parkeri</tp:taxon-name-part></tp:taxon-name></italic>, with <italic><tp:taxon-name><tp:taxon-name-part taxon-name-part-type="genus" reg="Virola">V.</tp:taxon-name-part><tp:taxon-name-part taxon-name-part-type="species" reg="yasuniana">yasuniana</tp:taxon-name-part></tp:taxon-name></italic>.</p></caption><table id="TID0E66DK" rules="all"><tbody><tr><th rowspan="1" colspan="1">Morphological character</th><th rowspan="1" colspan="1">
                    <italic>
                      <tp:taxon-name><tp:taxon-name-part taxon-name-part-type="genus" reg="Virola">V.</tp:taxon-name-part><tp:taxon-name-part taxon-name-part-type="species" reg="parkeri">parkeri</tp:taxon-name-part></tp:taxon-name>
                    </italic>
                  </th><th rowspan="1" colspan="1">
                    <italic>
                      <tp:taxon-name><tp:taxon-name-part taxon-name-part-type="genus" reg="Virola">V.</tp:taxon-name-part><tp:taxon-name-part taxon-name-part-type="species" reg="yasuniana">yasuniana</tp:taxon-name-part></tp:taxon-name>
                    </italic>
                  </th></tr><tr><td rowspan="1" colspan="1">Leaf blade size</td><td rowspan="1" colspan="1">19.7–24 × 5.2–6.4 cm</td><td rowspan="1" colspan="1">15.7–27.5 × 4.4–6.6 cm</td></tr><tr><td rowspan="1" colspan="1">Spaced lateral veins</td><td rowspan="1" colspan="1">1.5–1.7 (–2) cm apart</td><td rowspan="1" colspan="1">0.9–1.5 (–1.9) cm apart</td></tr><tr><td rowspan="1" colspan="1">Staminate perianth lobes</td><td rowspan="1" colspan="1">ca. 0.9 × 0.5 mm</td><td rowspan="1" colspan="1">0.7–1 × 0.5–0.8 mm</td></tr><tr><td rowspan="1" colspan="1">Filament column</td><td rowspan="1" colspan="1">0.2–0.4 mm long, and ca. 0.1 mm wide at the base</td><td rowspan="1" colspan="1">0.3–0.5 mm long, and ca. 0.2–0.3 mm wide at the base</td></tr><tr><td rowspan="1" colspan="1">Anthers long</td><td rowspan="1" colspan="1">0.5–0.7 mm</td><td rowspan="1" colspan="1">0.5–0.6 mm</td></tr><tr><td rowspan="1" colspan="1">Apiculus long</td><td rowspan="1" colspan="1">ca. 0.8 mm</td><td rowspan="1" colspan="1">ca. 0.1 mm</td></tr><tr><td rowspan="1" colspan="1">Fruit size</td><td rowspan="1" colspan="1">3–3.6 × 2.8–3.1 cm</td><td rowspan="1" colspan="1">3.4–4.2 × 3.1–4 cm</td></tr><tr><td rowspan="1" colspan="1">Fruit carina</td><td rowspan="1" colspan="1">ca. 0.4 cm long (Fig. <xref ref-type="fig" rid="F6">6L</xref>)</td><td rowspan="1" colspan="1">0.4–0.7 cm long (Fig. <xref ref-type="fig" rid="F6">6M</xref>)</td></tr><tr><td rowspan="1" colspan="1">Seed</td><td rowspan="1" colspan="1">ca. 1.9 × 1.6 cm</td><td rowspan="1" colspan="1">ca. 2.5 × 1.9 cm</td></tr></tbody></table></table-wrap><p><italic><tp:taxon-name><tp:taxon-name-part taxon-name-part-type="genus" reg="Virola">Virola</tp:taxon-name-part><tp:taxon-name-part taxon-name-part-type="species" reg="parkeri">parkeri</tp:taxon-name-part></tp:taxon-name></italic>’s fruit with a wing-like carina resembles those of <italic><tp:taxon-name><tp:taxon-name-part taxon-name-part-type="genus" reg="Virola">V.</tp:taxon-name-part><tp:taxon-name-part taxon-name-part-type="species" reg="peruviana">peruviana</tp:taxon-name-part></tp:taxon-name></italic> (see Fig. <xref ref-type="fig" rid="F6">6K, L</xref>). However, the new species is distinguished from <italic><tp:taxon-name><tp:taxon-name-part taxon-name-part-type="genus" reg="Virola">V.</tp:taxon-name-part><tp:taxon-name-part taxon-name-part-type="species" reg="peruviana">peruviana</tp:taxon-name-part></tp:taxon-name></italic> in its leaves with acute bases (vs. usually cordate), fewer lateral veins (15–17 vs. 17–30 per side) that are usually more separated (1.5–1.7 [–2] vs. 0.6–1.3 [–1.7] cm), staminate inflorescences that are narrower and shorter, staminate flowers with the filament column shorter than anthers (0.5–0.7 mm vs. 1.1–1.6 mm long; from <xref ref-type="bibr" rid="B74">Smith and Wodehouse 1938</xref>), and oblate (vs. ellipsoid) fruits with rounded apex (vs. acute or apiculate).</p></tp:treatment-sec><tp:treatment-sec sec-type="notes" id="SECID0ETJDK"><title>Notes.</title><p>The type specimen of <italic><tp:taxon-name><tp:taxon-name-part taxon-name-part-type="genus" reg="Virola">Virola</tp:taxon-name-part><tp:taxon-name-part taxon-name-part-type="species" reg="parkeri">parkeri</tp:taxon-name-part></tp:taxon-name></italic> (<italic>A. Monteagudo et al. 10761</italic>) was previously identified as <italic><tp:taxon-name><tp:taxon-name-part taxon-name-part-type="genus" reg="Otoba">Otoba</tp:taxon-name-part><tp:taxon-name-part taxon-name-part-type="species" reg="parvifolia">parvifolia</tp:taxon-name-part></tp:taxon-name></italic> (Markgr.) A. H. Gentry. However, while species of <italic><tp:taxon-name><tp:taxon-name-part taxon-name-part-type="genus" reg="Otoba">Otoba</tp:taxon-name-part></tp:taxon-name></italic> have malpighiaceous trichomes on abaxial leaf surfaces of leaf blades, these trichomes are dendritic or stellate in <italic><tp:taxon-name><tp:taxon-name-part taxon-name-part-type="genus" reg="Virola">Virola</tp:taxon-name-part></tp:taxon-name></italic>. The other specimen studied (<italic>M. Huamán et al. 334</italic>) was identified as <italic><tp:taxon-name><tp:taxon-name-part taxon-name-part-type="genus" reg="Virola">V.</tp:taxon-name-part><tp:taxon-name-part taxon-name-part-type="species" reg="elongata">elongata</tp:taxon-name-part></tp:taxon-name></italic>. Duplicates may have been distributed under these names.</p></tp:treatment-sec><tp:treatment-sec sec-type="material" id="SECID0EMLDK"><title>Specimens examined.</title><p><bold>Peru. Pasco</bold>: Oxapampa, Palcazú, Comunidad Nativa Loma Linda-Laguna, sector Nueva Aldea, Bosque de la Asociación Forestal Yanesha Concoll-Toroñ (AFYCT), <named-content xmlns:xlink="http://www.w3.org/1999/xlink" content-type="dwc:verbatimCoordinates" xlink:type="simple"><named-content content-type="geo-json" specific-use="{&#34;type&#34;:&#34;Point&#34;,&#34;coordinates&#34;:[-75.055556,-10.364167]}" id="NCID0EXLDK" xlink:type="simple">10°21'51"S, 075°03'20"W</named-content></named-content>, 400 m, 16 Oct 2008 (♂ fl), <italic>M. Huamán et al. 334</italic> (MO!, P [image!]).</p></tp:treatment-sec><tp:treatment-sec><!--Section generated to contain objects referenced in tp:taxon-treatment.--><fig id="F6" position="float" orientation="portrait"><object-id xmlns:xlink="http://www.w3.org/1999/xlink" content-type="doi" xlink:type="simple">10.3897/phytokeys.197.81367.figure6</object-id><object-id xmlns:xlink="http://www.w3.org/1999/xlink" content-type="arpha" xlink:type="simple">DF5EEE8A-45BB-5466-A715-4F70F4250322</object-id><label>Figure 6.</label><caption><p>Comparison of fruits of newly described <italic><tp:taxon-name><tp:taxon-name-part taxon-name-part-type="genus" reg="Virola">Virola</tp:taxon-name-part></tp:taxon-name></italic> species, with those species that are morphologically similar to them, noting the shape, indument, a pericarp thickness <bold>A</bold><italic><tp:taxon-name><tp:taxon-name-part taxon-name-part-type="genus" reg="Virola">V.</tp:taxon-name-part><tp:taxon-name-part taxon-name-part-type="species" reg="aguarunana">aguarunana</tp:taxon-name-part></tp:taxon-name></italic> (<italic>C. Díaz et al. 7195</italic>, MO) <bold>B</bold><italic><tp:taxon-name><tp:taxon-name-part taxon-name-part-type="genus" reg="Virola">V.</tp:taxon-name-part><tp:taxon-name-part taxon-name-part-type="species" reg="alvaroperezii">alvaroperezii</tp:taxon-name-part></tp:taxon-name></italic> (<italic>D. Rubio et al. 2205</italic>, MO) <bold>C</bold><italic><tp:taxon-name><tp:taxon-name-part taxon-name-part-type="genus" reg="Virola">V.</tp:taxon-name-part><tp:taxon-name-part taxon-name-part-type="species" reg="bombuscaroensis">bombuscaroensis</tp:taxon-name-part></tp:taxon-name></italic> (<italic>J. Homeier 4507</italic>, MO) <bold>D</bold><italic><tp:taxon-name><tp:taxon-name-part taxon-name-part-type="genus" reg="Virola">V.</tp:taxon-name-part><tp:taxon-name-part taxon-name-part-type="species" reg="calimensis">calimensis</tp:taxon-name-part></tp:taxon-name></italic> (<italic>M. Monsalve 158</italic>, MO) <bold>E</bold><italic><tp:taxon-name><tp:taxon-name-part taxon-name-part-type="genus" reg="Virola">V.</tp:taxon-name-part><tp:taxon-name-part taxon-name-part-type="species" reg="calophylla">calophylla</tp:taxon-name-part></tp:taxon-name></italic> (<italic>J. J. Pipoly 15614</italic>, MO) <bold>F</bold><italic><tp:taxon-name><tp:taxon-name-part taxon-name-part-type="genus" reg="Virola">V.</tp:taxon-name-part><tp:taxon-name-part taxon-name-part-type="species" reg="calophylloidea">calophylloidea</tp:taxon-name-part></tp:taxon-name></italic> (<italic>S. R. Lowrie et al. 54</italic>, MO) <bold>G</bold><italic><tp:taxon-name><tp:taxon-name-part taxon-name-part-type="genus" reg="Virola">V.</tp:taxon-name-part><tp:taxon-name-part taxon-name-part-type="species" reg="cogolloi">cogolloi</tp:taxon-name-part></tp:taxon-name></italic> (<italic>D. Cárdenas &amp; E. Alvarez 3239</italic>, MO) <bold>H</bold><italic><tp:taxon-name><tp:taxon-name-part taxon-name-part-type="genus" reg="Virola">V.</tp:taxon-name-part><tp:taxon-name-part taxon-name-part-type="species" reg="macrocarpa">macrocarpa</tp:taxon-name-part></tp:taxon-name></italic> (<italic>A. E. Lawrance 675</italic>, MO) <bold>I</bold><italic><tp:taxon-name><tp:taxon-name-part taxon-name-part-type="genus" reg="Virola">V.</tp:taxon-name-part><tp:taxon-name-part taxon-name-part-type="species" reg="excisa">excisa</tp:taxon-name-part></tp:taxon-name></italic> (<italic>W. Palacios 3186</italic>, MO) <bold>J</bold><italic><tp:taxon-name><tp:taxon-name-part taxon-name-part-type="genus" reg="Virola">V.</tp:taxon-name-part><tp:taxon-name-part taxon-name-part-type="species" reg="obovata">obovata</tp:taxon-name-part></tp:taxon-name></italic> (<italic>R. Vásquez &amp; N. Jaramillo 3822</italic>, MO) <bold>K</bold><italic><tp:taxon-name><tp:taxon-name-part taxon-name-part-type="genus" reg="Virola">V.</tp:taxon-name-part><tp:taxon-name-part taxon-name-part-type="species" reg="peruviana">peruviana</tp:taxon-name-part></tp:taxon-name></italic> (<italic>D. N. Smith &amp; V. García 13841</italic>, MO). <bold>L</bold><italic><tp:taxon-name><tp:taxon-name-part taxon-name-part-type="genus" reg="Virola">V.</tp:taxon-name-part><tp:taxon-name-part taxon-name-part-type="species" reg="parkeri">parkeri</tp:taxon-name-part></tp:taxon-name></italic> (<italic>A. Monteagudo et al. 10761</italic>, MO) <bold>M</bold><italic><tp:taxon-name><tp:taxon-name-part taxon-name-part-type="genus" reg="Virola">V.</tp:taxon-name-part><tp:taxon-name-part taxon-name-part-type="species" reg="yasuniana">yasuniana</tp:taxon-name-part></tp:taxon-name></italic> (<italic>Á. Pérez &amp; W. Santillán 4361</italic>, MO; right and below from <italic>V. Zak &amp; S. Espinoza 5149</italic>, MO) <bold>N</bold><italic><tp:taxon-name><tp:taxon-name-part taxon-name-part-type="genus" reg="Virola">V.</tp:taxon-name-part><tp:taxon-name-part taxon-name-part-type="species" reg="tuckerae">tuckerae</tp:taxon-name-part></tp:taxon-name></italic> (<italic>Á. Cogollo et al. 3924</italic>, COL). Scale bars: 1 cm.</p></caption><graphic xmlns:xlink="http://www.w3.org/1999/xlink" xlink:href="phytokeys-197-081_article-81367__-g006.jpg" position="float" orientation="portrait" xlink:type="simple" id="oo_688794.jpg"><uri content-type="original_file" xlink:type="simple">https://binary.pensoft.net/fig/688794</uri></graphic></fig><fig id="F18" position="float" orientation="portrait"><object-id xmlns:xlink="http://www.w3.org/1999/xlink" content-type="doi" xlink:type="simple">10.3897/phytokeys.197.81367.figure18</object-id><object-id xmlns:xlink="http://www.w3.org/1999/xlink" content-type="arpha" xlink:type="simple">57076B1A-34FA-581C-A960-BC37A36F1A37</object-id><label>Figure 18.</label><caption><p>Geographic distribution of the new species of <italic><tp:taxon-name><tp:taxon-name-part taxon-name-part-type="genus" reg="Virola">Virola</tp:taxon-name-part></tp:taxon-name></italic>.</p></caption><graphic xmlns:xlink="http://www.w3.org/1999/xlink" xlink:href="phytokeys-197-081_article-81367__-g018.jpg" position="float" orientation="portrait" xlink:type="simple" id="oo_688806.jpg"><uri content-type="original_file" xlink:type="simple">https://binary.pensoft.net/fig/688806</uri></graphic></fig></tp:treatment-sec><ref-list><ref id="B39"><mixed-citation xmlns:xlink="http://www.w3.org/1999/xlink" xlink:type="simple"><person-group><name name-style="western"><surname>Kowler</surname><given-names>LF</given-names></name><name name-style="western"><surname>Kumar Pratihast</surname><given-names>A</given-names></name><name name-style="western"><surname>Pérez Ojeda del Arco</surname><given-names>A</given-names></name><name name-style="western"><surname>Larson</surname><given-names>AM</given-names></name><name name-style="western"><surname>Braun</surname><given-names>C</given-names></name><name name-style="western"><surname>Herold</surname><given-names>M</given-names></name></person-group> (<year>2020</year>) Aiming for Sustainability and Scalability: Community Engagement in Forest Payment Schemes. Forests 11(4): e444. <ext-link xlink:type="simple" ext-link-type="doi" xlink:href="10.3390/f11040444">https://doi.org/10.3390/f11040444</ext-link></mixed-citation></ref><ref id="B74"><mixed-citation xmlns:xlink="http://www.w3.org/1999/xlink" xlink:type="simple"><person-group><name name-style="western"><surname>Smith</surname><given-names>AC</given-names></name><name name-style="western"><surname>Wodehouse</surname><given-names>RP</given-names></name></person-group> (<year>1938</year>) <article-title>The American species of <tp:taxon-name><tp:taxon-name-part taxon-name-part-type="family">Myristicaceae</tp:taxon-name-part></tp:taxon-name>.</article-title><source>Brittonia</source><volume>2</volume>(<issue>5</issue>): <fpage>393</fpage>–<lpage>510</lpage>. <ext-link xlink:type="simple" ext-link-type="doi" xlink:href="10.2307/2804799">https://doi.org/10.2307/2804799</ext-link></mixed-citation></ref></ref-list></tp:taxon-treatment>
