# Supplementary material for: ﻿New Species of Virola (Myristicaceae) from South America
Source: PhytoKeys. 2022 May 30;197:81–148. doi: 10.3897/phytokeys.197.81367 (PMC9849048; doi:10.3897/phytokeys.197.81367)
Supplement: XML Treatment for Virola tuckerae [file phytokeys.197.81367-treatment9.xml]

<!DOCTYPE tp:taxon-treatment
  PUBLIC "-//TaxonX//DTD Taxonomic Treatment Publishing DTD v0 20100105//EN" "tax-treatment-NSO.dtd">
<tp:taxon-treatment xmlns:tp="http://www.plazi.org/taxpub"><tp:treatment-meta><kwd-group><label>Taxon classification</label><kwd>
              <named-content content-type="kingdom">Plantae</named-content>
            </kwd><kwd>
              <named-content content-type="order">Magnoliales</named-content>
            </kwd><kwd>
              <named-content content-type="family">Myristicaceae</named-content>
            </kwd></kwd-group><mixed-citation publication-type="journal"><person-group><name><surname>Santamaría-Aguilar</surname><given-names>Daniel</given-names></name><name><surname>Lagomarsino</surname><given-names>Laura P.</given-names></name></person-group><article-title>﻿New Species of <italic><tp:taxon-name><tp:taxon-name-part taxon-name-part-type="genus" reg="Virola">Virola</tp:taxon-name-part></tp:taxon-name></italic> (<tp:taxon-name><tp:taxon-name-part taxon-name-part-type="family">Myristicaceae</tp:taxon-name-part></tp:taxon-name>) from South America</article-title><source>PhytoKeys</source><day>30</day><month>05</month><year>2022</year><volume>197</volume><fpage>81</fpage><lpage>148</lpage><pub-id pub-id-type="doi">10.3897/phytokeys.197.81367</pub-id></mixed-citation></tp:treatment-meta><tp:nomenclature><label>﻿9.</label><tp:taxon-name>
            <object-id xmlns:xlink="http://www.w3.org/1999/xlink" content-type="arpha" xlink:type="simple">8B81F7EB-C487-55F8-9FE6-80F03D873554</object-id>
            <tp:taxon-name-part taxon-name-part-type="genus" reg="Virola">Virola</tp:taxon-name-part>
            <tp:taxon-name-part taxon-name-part-type="species" reg="tuckerae">tuckerae</tp:taxon-name-part>
            <object-id xmlns:xlink="http://www.w3.org/1999/xlink" content-type="ipni" xlink:type="simple">urn:lsid:ipni.org:names:77298668-1</object-id>
          </tp:taxon-name><tp:taxon-authority>D. Santam. &amp; Lagom.</tp:taxon-authority><tp:taxon-status xmlns:xlink="http://www.w3.org/1999/xlink" xlink:type="simple">sp. nov.</tp:taxon-status></tp:nomenclature><tp:treatment-sec sec-type="material" id="SECID0EHNDK"><title>Type.</title><p><bold>Colombia. Antioquia</bold>: Las Orquídeas, Vereda Calles, Parque Nacional Natural Las Orquídeas, Quebrada Honda, filo al NW de La Cabaña Calles, Parcela W, subparcelas W 8-W 9, 1300 m, <named-content xmlns:xlink="http://www.w3.org/1999/xlink" content-type="dwc:verbatimCoordinates" xlink:type="simple"><named-content content-type="geo-json" specific-use="{&#34;type&#34;:&#34;Point&#34;,&#34;coordinates&#34;:[-76.233333,6.483333]}" id="NCID0ESNDK" xlink:type="simple">06°29'N, 076°14'W</named-content></named-content>, 11 Dec 1992 (♂ fl), <italic>J. Pipoly, Á. Cogollo, D. Cádenas, M. Villa, O. Alvarez, L. Velez 16962</italic> (holotype: MO! [accession 05011143, barcode MO-2657528], isotypes: not seen). Fig. <xref ref-type="fig" rid="F16">16</xref></p><fig id="F16" position="float" orientation="portrait"><object-id xmlns:xlink="http://www.w3.org/1999/xlink" content-type="doi" xlink:type="simple">10.3897/phytokeys.197.81367.figure16</object-id><object-id xmlns:xlink="http://www.w3.org/1999/xlink" content-type="arpha" xlink:type="simple">91963CDF-A75D-5605-AE4D-F16669190C87</object-id><label>Figure 16.</label><caption><p><italic><tp:taxon-name><tp:taxon-name-part taxon-name-part-type="genus" reg="Virola">Virola</tp:taxon-name-part><tp:taxon-name-part taxon-name-part-type="species" reg="tuckerae">tuckerae</tp:taxon-name-part></tp:taxon-name></italic><bold>A</bold> branch with staminate inflorescence <bold>B</bold> partial staminate inflorescence <bold>C</bold> lateral view of staminate perianth with an enlargement of trichomes (right) <bold>D</bold> medial section of staminate flower and androecium (right) <bold>E</bold> Leaf blade on adaxial side, with detail of petiole and trichomes <bold>F</bold> fruits with detail of trichomes (left) and an open fruit showing seed covered with laciniate aril (right). Drawn by Bobbi Angell based on <italic>J. Pipoly et al. 16797</italic> (<bold>A–D</bold> MO), and <italic>Á. Cogollo et al. 4147</italic> (<bold>E–F</bold> MO).</p></caption><graphic xmlns:xlink="http://www.w3.org/1999/xlink" xlink:href="phytokeys-197-081_article-81367__-g016.jpg" position="float" orientation="portrait" xlink:type="simple" id="oo_688804.jpg"><uri content-type="original_file" xlink:type="simple">https://binary.pensoft.net/fig/688804</uri></graphic></fig></tp:treatment-sec><tp:treatment-sec sec-type="diagnosis" id="SECID0EIPDK"><title>Diagnosis.</title><p><italic><tp:taxon-name><tp:taxon-name-part taxon-name-part-type="genus" reg="Virola">Virola</tp:taxon-name-part><tp:taxon-name-part taxon-name-part-type="species" reg="tuckerae">tuckerae</tp:taxon-name-part></tp:taxon-name></italic> is similar to <italic><tp:taxon-name><tp:taxon-name-part taxon-name-part-type="genus" reg="Virola">V.</tp:taxon-name-part><tp:taxon-name-part taxon-name-part-type="species" reg="cogolloi">cogolloi</tp:taxon-name-part></tp:taxon-name></italic> in share similar distributions, leaf blades that are densely pubescent abaxially. Morphologically, it differs in having staminate flowers with long filament column (1.2–1.4 mm long vs. 1.1–1.2 mm), fruits with an inconspicuous layer and persistent trichomes (conspicuous layer of trichomes, caducous, that fall like dust). <italic><tp:taxon-name><tp:taxon-name-part taxon-name-part-type="genus" reg="Virola">Virola</tp:taxon-name-part><tp:taxon-name-part taxon-name-part-type="species" reg="tuckerae">tuckerae</tp:taxon-name-part></tp:taxon-name></italic> previously confused with <italic><tp:taxon-name><tp:taxon-name-part taxon-name-part-type="genus" reg="Virola">V.</tp:taxon-name-part><tp:taxon-name-part taxon-name-part-type="species" reg="sebifera">sebifera</tp:taxon-name-part></tp:taxon-name></italic>. It differs from these by the staminate flowers with perianth internally densely pubescent (vs. glabrous or almost glabrous), long staminal column (0.6–0.7 [–0.9] mm long vs. 0.2–0.6 mm), and large fruits (2.7 × 2.5 cm vs. 1–1.9 [–2.1]).</p><p><bold><italic>Tree</italic></bold> (12–) 18–30 m × 17–30.1 cm diameter, inner bark not described. <bold><italic>Exudate</italic></bold> red, location of exudate on plant not stated, or in the fruit hyaline and oxidizing red. <bold><italic>Twigs</italic></bold> 0.21–0.37 cm thick, terete or slightly compressed, tomentose, trichomes dendritic, sessile, ferruginous, without lenticels or lenticels very small and scattered. <bold><italic>Leaves</italic></bold> young terminal bud 1.2–2 × 0.24–0.31 cm; petiole 1.1–1.7 (–2) × 0.23–0.35 (–0.5) cm, slightly canaliculate, not winged or slightly winged (<italic>J. Pipoly et al. 16805</italic>), tomentose, the trichomes dendritic; leaf blades 21–29.5 (–33.5) × 5–7.2 (–11.7) cm, narrowly oblong or rarely elliptical; adaxial surface when drying on mature leaves brown to blackish brown, the surface smooth, sometimes shiny, glabrous; abaxial surface when drying pale brown to grayish brown, densely pubescent, the trichomes stellate, ca. 0.1 mm diameter, sessile, the central part of the trichome pale reddish, sometimes a little darker, the branches pale reddish and not contrasting much in color with the central part of the trichome; lateral veins 16–19 per side, 3–4 (–6) veins per 5 cm, spaced 1.1–1.8 (–2.1) cm, on adaxial side, the same color as the adaxial surface or slightly darker, flat to slightly raised, on abaxial surface blackish to brown reddish, raised, puberulent to glabrescent above, densely pubescent to the sides, arcuate-ascending distally, slightly anastomosing near the margin and without forming a marked intramarginal vein; tertiary veins very slightly visible on both sides, but especially above; midvein adaxially flat to slightly elevated, abaxially raised, rounded, tomentose to puberulent, more pubescent to the sides; base cuneate, not revolute, flat; margin flat; apex acute. <bold><italic>Staminate inflorescence</italic></bold> 5–9.5 cm long, axes flattened, tomentose, trichomes dendritic, ferruginous; peduncle 0.6–1.8 (–2.8) × 0.2–0.38 cm; main axes with (3–) 5–9 (–12) ramifications, the first pair opposite to subopposite, the others alternate; bracts not seen. <bold><italic>Staminate flowers</italic></bold> (in bud) in dense terminal fascicles of 9–20 flowers, on a receptacle 2–3 mm wide; perianth 3.5–5 mm long, oblong, fleshy, ferruginous when fresh (probably by the trichomes), connate to 1.5–2.5 mm in length, external surface densely pubescent with ferruginous and dendritic trichomes, internal surface densely pubescent (especially in the lobes); lobes 3, 2–2.5 × 1.2–1.7 mm, and 0.2–0.5 mm thick, without resinous punctuations when rehydrate); stamens 3, the filament column 0.6–0.7 (–0.9) mm long and 0.2 mm wide, glabrous, straight or sometimes a little wider at the base, not constricted at the apex; anthers 1.2–1.6 mm long, and 0.2–0.4 mm wide; apiculus 0.1–0.2 mm long, acuminate, slightly separated or connate. <bold><italic>Pistillate inflorescence</italic></bold> and <bold><italic>flowers</italic></bold> unknown. <bold><italic>Infructescence</italic></bold> unknown. <bold><italic>Fruit</italic></bold> 2.7 × 2.5 cm (only one seen, and that immature; <italic>Á. Cogollo et al. 4147</italic>), when fresh green and covered with brown trichomes, globose, densely tomentose, the trichomes dendritic (ca. 0.1–0.2 mm long), sessile, ferruginous, that fall as easily as dust, the surface probably smooth, the line of dehiscence slightly carinate, the base and the apex obtuse; pericarp ca. 2.4 mm thick; pedicel unknown. <bold><italic>Seed</italic></bold> length unknown × ca. 1.4 cm, the testa brown when dry, slightly ribbed distally; aril color not described when fresh, blackish when dry, the texture dry and thin, laciniate almost to the base, in narrow bands distally.</p></tp:treatment-sec><tp:treatment-sec sec-type="description" id="SECID0EDSDK"><title>Distinctive characters.</title><p><italic><tp:taxon-name><tp:taxon-name-part taxon-name-part-type="genus" reg="Virola">Virola</tp:taxon-name-part><tp:taxon-name-part taxon-name-part-type="species" reg="tuckerae">tuckerae</tp:taxon-name-part></tp:taxon-name></italic> can be recognized by its narrow, oblong leaves with relatively close lateral veins (3–4 [–6] veins per 5 cm) and a cuneate base; its short-pedunculate staminate inflorescence with flowers organized in dense fascicles; its staminate flowers with fleshy perianth that is densely pubescent on both sides and a straight filament column that is shorter (0.6–0.7 [–0.9]) mm long) than the anthers (1.2–1.6 mm long); and its globe fruit that is densely tomentose with dendritic and ferruginous trichomes that fall like dust (Fig. <xref ref-type="fig" rid="F6">6N</xref>). Like other species described here, the new species is covered with stellate and sessile trichomes on the abaxial side of the leaf blades.</p></tp:treatment-sec><tp:treatment-sec sec-type="etymology" id="SECID0EYSDK"><title>Etymology.</title><p>It is a pleasure to name a species of <italic><tp:taxon-name><tp:taxon-name-part taxon-name-part-type="genus" reg="Virola">Virola</tp:taxon-name-part></tp:taxon-name></italic> in honor of Dr. Shirley Cotter Tucker, a botanist, lichenologist, and Professor Emeritus at Louisiana State University (LSU). Despite many challenges she faced as a woman in science, Shirley has had an illustrious career marked by many honors, including a Boyd Professorship, the most prestigious academic rank granted at LSU to internationally renowned scholars. Shirley is an important leader in botany, and served as president of two of the USA’s most prominent botanical societies, the Botanical Society of America and the American Society of Plant Taxonomists. Shirley’s intellectual contributions to botany are lasting, providing the foundation framework from which current research on floral morphology and evolution builds. Much of Shirley’s academic research (which includes more than 100 published articles) has focused on floral morphology and anatomy, especially of legumes and magnoliids— including studies within <tp:taxon-name><tp:taxon-name-part taxon-name-part-type="family">Myristicaceae</tp:taxon-name-part></tp:taxon-name> (<xref ref-type="bibr" rid="B6">Armstrong and Tucker 1986</xref>), making it particularly special to name a species of <italic><tp:taxon-name><tp:taxon-name-part taxon-name-part-type="genus" reg="Virola">Virola</tp:taxon-name-part></tp:taxon-name></italic> in her honor. She maintains her passion for lichens into retirement, and actively curates loans of lichen specimens from her home in Santa Barbara, California. The generous philanthropy of Shirley and her late husband, Kenneth Tucker, have greatly benefitted the botanical community. At LSU, where two of the authors work, donations from the Tucker family established the Shirley C. Tucker Endowed Chair in Plant Systematics. The LSU herbarium is named in her honor.</p></tp:treatment-sec><tp:treatment-sec sec-type="distribution" id="SECID0EVTDK"><title>Distribution.</title><p><italic><tp:taxon-name><tp:taxon-name-part taxon-name-part-type="genus" reg="Virola">Virola</tp:taxon-name-part><tp:taxon-name-part taxon-name-part-type="species" reg="tuckerae">tuckerae</tp:taxon-name-part></tp:taxon-name></italic> is only know from Antioquia, Colombia (Fig. <xref ref-type="fig" rid="F18">18A</xref>). It has been collected in premontane wet forest at 1300–1420 m elevation.</p></tp:treatment-sec><tp:treatment-sec sec-type="phenology" id="SECID0EKUDK"><title>Phenology.</title><p><italic><tp:taxon-name><tp:taxon-name-part taxon-name-part-type="genus" reg="Virola">Virola</tp:taxon-name-part><tp:taxon-name-part taxon-name-part-type="species" reg="tuckerae">tuckerae</tp:taxon-name-part></tp:taxon-name></italic> was collected with flowers in December and fruit specimens collected in February. Pistillate flowers were not seen in the studied material.</p></tp:treatment-sec><tp:treatment-sec sec-type="Common name and uses" id="SECID0E2UDK"><title>Common name and uses.</title><p>Sebo cordillero (Colombia; <italic>Á. Cogollo et al. 4147</italic>).</p></tp:treatment-sec><tp:treatment-sec sec-type="Preliminary conservation status" id="SECID0EDVDK"><title>Preliminary conservation status.</title><p><italic><tp:taxon-name><tp:taxon-name-part taxon-name-part-type="genus" reg="Virola">Virola</tp:taxon-name-part><tp:taxon-name-part taxon-name-part-type="species" reg="tuckerae">tuckerae</tp:taxon-name-part></tp:taxon-name></italic> is Endangered following IUCN criterion B2a. Justifying this status, it is known from two localities and has an <abbrev xmlns:xlink="http://www.w3.org/1999/xlink" xlink:title="area of occupancy" id="ABBRID0EUVDK" xlink:type="simple">AOO</abbrev> of 4 km<sup>2</sup>. While <italic><tp:taxon-name><tp:taxon-name-part taxon-name-part-type="genus" reg="Virola">V.</tp:taxon-name-part><tp:taxon-name-part taxon-name-part-type="species" reg="tuckerae">tuckerae</tp:taxon-name-part></tp:taxon-name></italic> benefits from its occurrence within Las Orquídeas National Park, this region (including within the national park) is still vulnerable to deforestation to expand human activities, including agriculture and livestock grazing (<xref ref-type="bibr" rid="B50">Pedraza-Peñalosa 2015</xref>; <xref ref-type="bibr" rid="B23">González-Caro and Vásquez 2017</xref>).</p></tp:treatment-sec><tp:treatment-sec sec-type="discussion" id="SECID0ENWDK"><title>Discussion.</title><p>All the studied specimens with flowers of <italic><tp:taxon-name><tp:taxon-name-part taxon-name-part-type="genus" reg="Virola">Virola</tp:taxon-name-part><tp:taxon-name-part taxon-name-part-type="species" reg="tuckerae">tuckerae</tp:taxon-name-part></tp:taxon-name></italic> were previously identified as <italic><tp:taxon-name><tp:taxon-name-part taxon-name-part-type="genus" reg="Virola">V.</tp:taxon-name-part><tp:taxon-name-part taxon-name-part-type="species" reg="sebifera">sebifera</tp:taxon-name-part></tp:taxon-name></italic>, a species that is widely distributed from Central to South America. While <italic><tp:taxon-name><tp:taxon-name-part taxon-name-part-type="genus" reg="Virola">V.</tp:taxon-name-part><tp:taxon-name-part taxon-name-part-type="species" reg="sebifera">sebifera</tp:taxon-name-part></tp:taxon-name></italic> has variable leaf morphology (i.e., shape, base, apex), it differs from <italic><tp:taxon-name><tp:taxon-name-part taxon-name-part-type="genus" reg="Virola">V.</tp:taxon-name-part><tp:taxon-name-part taxon-name-part-type="species" reg="tuckerae">tuckerae</tp:taxon-name-part></tp:taxon-name></italic> in its long staminate inflorescences (8–23 cm long vs. 5–9.5 cm long), internally glabrous or almost glabrous perianth (vs. densely pubescent), shorter staminal column (0.2–0.6 mm vs. 0.6–0.7 [–0.9] mm long), and smaller fruits (1–1.9 [–2.1] × 0.7–1.4 [–1.7] cm vs. 2.7 × 2.5 cm) that are usually covered by the dense and thick layer of trichomes. While the type of abaxial leaf pubescence is variable in <italic><tp:taxon-name><tp:taxon-name-part taxon-name-part-type="genus" reg="Virola">V.</tp:taxon-name-part><tp:taxon-name-part taxon-name-part-type="species" reg="sebifera">sebifera</tp:taxon-name-part></tp:taxon-name></italic>, dendritic, pediculate trichomes are common (vs. stellate, sessile trichomes). Further, <italic><tp:taxon-name><tp:taxon-name-part taxon-name-part-type="genus" reg="Virola">V.</tp:taxon-name-part><tp:taxon-name-part taxon-name-part-type="species" reg="sebifera">sebifera</tp:taxon-name-part></tp:taxon-name></italic> usually occurs at lower elevations.</p><p><italic><tp:taxon-name><tp:taxon-name-part taxon-name-part-type="genus" reg="Virola">Virola</tp:taxon-name-part><tp:taxon-name-part taxon-name-part-type="species" reg="tuckerae">tuckerae</tp:taxon-name-part></tp:taxon-name></italic> shares similarities with <italic><tp:taxon-name><tp:taxon-name-part taxon-name-part-type="genus" reg="Virola">V.</tp:taxon-name-part><tp:taxon-name-part taxon-name-part-type="species" reg="yasuniana">yasuniana</tp:taxon-name-part></tp:taxon-name></italic>, including its leaf shape, sessile, stellate trichomes on the abaxial leaf surface, and the color of dried herbarium specimens. <italic><tp:taxon-name><tp:taxon-name-part taxon-name-part-type="genus" reg="Virola">Virola</tp:taxon-name-part><tp:taxon-name-part taxon-name-part-type="species" reg="yasuniana">yasuniana</tp:taxon-name-part></tp:taxon-name></italic> is a species primarily from the lowlands of Ecuador (200–480 [1000] m elevations) that is formally described below. However, <italic><tp:taxon-name><tp:taxon-name-part taxon-name-part-type="genus" reg="Virola">V.</tp:taxon-name-part><tp:taxon-name-part taxon-name-part-type="species" reg="tuckerae">tuckerae</tp:taxon-name-part></tp:taxon-name></italic> differs from it in its densely pubescent abaxial leaf surface (vs. sparsely pubescent to glabrescent in <italic><tp:taxon-name><tp:taxon-name-part taxon-name-part-type="genus" reg="Virola">V.</tp:taxon-name-part><tp:taxon-name-part taxon-name-part-type="species" reg="yasuniana">yasuniana</tp:taxon-name-part></tp:taxon-name></italic>) (Fig. <xref ref-type="fig" rid="F4">4N, O</xref>), staminate flowers with perianth that is densely pubescent internally (vs. moderately pubescent) and long anthers (1.2–1.6 mm vs. 0.5–0.6 mm long), and densely pubescent fruits (vs. puberulent).</p><p>Finally, <italic><tp:taxon-name><tp:taxon-name-part taxon-name-part-type="genus" reg="Virola">Virola</tp:taxon-name-part><tp:taxon-name-part taxon-name-part-type="species" reg="tuckerae">tuckerae</tp:taxon-name-part></tp:taxon-name></italic> and <italic><tp:taxon-name><tp:taxon-name-part taxon-name-part-type="genus" reg="Virola">V.</tp:taxon-name-part><tp:taxon-name-part taxon-name-part-type="species" reg="cogolloi">cogolloi</tp:taxon-name-part></tp:taxon-name></italic>, grow closely in the same region (Urrao, sector Calles, Colombia); the differences and similarities between these species are discussed under <italic><tp:taxon-name><tp:taxon-name-part taxon-name-part-type="genus" reg="Virola">V.</tp:taxon-name-part><tp:taxon-name-part taxon-name-part-type="species" reg="cogolloi">cogolloi</tp:taxon-name-part></tp:taxon-name></italic>.</p></tp:treatment-sec><tp:treatment-sec sec-type="notes" id="SECID0EV2DK"><title>Notes.</title><p>As mentioned above, collections with flower have been previously identified as <italic><tp:taxon-name><tp:taxon-name-part taxon-name-part-type="genus" reg="Virola">V.</tp:taxon-name-part><tp:taxon-name-part taxon-name-part-type="species" reg="sebifera">sebifera</tp:taxon-name-part></tp:taxon-name></italic>. The specimen with fruit (<italic>Á. Cogollo et al. 4147</italic>) was previously identified as <italic><tp:taxon-name><tp:taxon-name-part taxon-name-part-type="genus" reg="Virola">V.</tp:taxon-name-part><tp:taxon-name-part taxon-name-part-type="species" reg="elongata">elongata</tp:taxon-name-part></tp:taxon-name></italic>. Duplicates may have been distributed under these names.</p></tp:treatment-sec><tp:treatment-sec sec-type="material" id="SECID0ET3DK"><title>Specimens examined.</title><p><bold>Colombia. Antioquia</bold>: Parque Nacional Natural Las Orquídeas, Margen derecha del Río Calles y de la qubrada “El Guaguo”, <named-content xmlns:xlink="http://www.w3.org/1999/xlink" content-type="dwc:verbatimCoordinates" xlink:type="simple"><named-content content-type="geo-json" specific-use="{&#34;type&#34;:&#34;Point&#34;,&#34;coordinates&#34;:[-76.316667,6.533333]}" id="NCID0E53DK" xlink:type="simple">06°32'N, 076°19'W</named-content></named-content>, 1390–1420 m, 12 Feb 1989 (fr), <italic>Á. Cogollo et al. 3924</italic> (COL!); Urrao, Parque Nacional Natural Las Orquídeas, Margen derecha del Río Calles, <named-content xmlns:xlink="http://www.w3.org/1999/xlink" content-type="dwc:verbatimCoordinates" xlink:type="simple"><named-content content-type="geo-json" specific-use="{&#34;type&#34;:&#34;Point&#34;,&#34;coordinates&#34;:[-76.316667,6.533333]}" id="NCID0EI4DK" xlink:type="simple">06°32'N, 076°19'W</named-content></named-content>, 1300 m, 21 Feb 1989 (fr), <italic>Á. Cogollo et al. 4147</italic> (COL!, MO!); Urrao, Parque Nacional Natural Las Orquídeas, Vereda Calles Quebrada Honda, filo NW de La Cabaña Calles, <named-content xmlns:xlink="http://www.w3.org/1999/xlink" content-type="dwc:verbatimCoordinates" xlink:type="simple"><named-content content-type="geo-json" specific-use="{&#34;type&#34;:&#34;Point&#34;,&#34;coordinates&#34;:[-76.233333,6.483333]}" id="NCID0ES4DK" xlink:type="simple">06°29'N, 076°14'W</named-content></named-content>, 1330 m, 8 Dec 1992 (♂ fl), <italic>J. Pipoly et al. 16797</italic> (MO!, NY!); ibid., 8 Dec 1992 (♂ fl), <italic>J. Pipoly et al. 16805</italic> (MO!, NY!); Las Orquídeas, Vereda Calles, filo NW de La Cabaña Calles, <named-content xmlns:xlink="http://www.w3.org/1999/xlink" content-type="dwc:verbatimCoordinates" xlink:type="simple"><named-content content-type="geo-json" specific-use="{&#34;type&#34;:&#34;Point&#34;,&#34;coordinates&#34;:[-76.233333,6.483333]}" id="NCID0E54DK" xlink:type="simple">06°29'N, 076°14'W</named-content></named-content>, 1330 m, 10 Dec 1992 (♂ fl), <italic>J. Pipoly et al. 16881</italic> (MO!, NY!); ibid., 10 Dec 1992 (♂ fl), <italic>J. Pipoly et al. 16888</italic> (MO!).</p></tp:treatment-sec><tp:treatment-sec><!--Section generated to contain objects referenced in tp:taxon-treatment.--><fig id="F6" position="float" orientation="portrait"><object-id xmlns:xlink="http://www.w3.org/1999/xlink" content-type="doi" xlink:type="simple">10.3897/phytokeys.197.81367.figure6</object-id><object-id xmlns:xlink="http://www.w3.org/1999/xlink" content-type="arpha" xlink:type="simple">DF5EEE8A-45BB-5466-A715-4F70F4250322</object-id><label>Figure 6.</label><caption><p>Comparison of fruits of newly described <italic><tp:taxon-name><tp:taxon-name-part taxon-name-part-type="genus" reg="Virola">Virola</tp:taxon-name-part></tp:taxon-name></italic> species, with those species that are morphologically similar to them, noting the shape, indument, a pericarp thickness <bold>A</bold><italic><tp:taxon-name><tp:taxon-name-part taxon-name-part-type="genus" reg="Virola">V.</tp:taxon-name-part><tp:taxon-name-part taxon-name-part-type="species" reg="aguarunana">aguarunana</tp:taxon-name-part></tp:taxon-name></italic> (<italic>C. Díaz et al. 7195</italic>, MO) <bold>B</bold><italic><tp:taxon-name><tp:taxon-name-part taxon-name-part-type="genus" reg="Virola">V.</tp:taxon-name-part><tp:taxon-name-part taxon-name-part-type="species" reg="alvaroperezii">alvaroperezii</tp:taxon-name-part></tp:taxon-name></italic> (<italic>D. Rubio et al. 2205</italic>, MO) <bold>C</bold><italic><tp:taxon-name><tp:taxon-name-part taxon-name-part-type="genus" reg="Virola">V.</tp:taxon-name-part><tp:taxon-name-part taxon-name-part-type="species" reg="bombuscaroensis">bombuscaroensis</tp:taxon-name-part></tp:taxon-name></italic> (<italic>J. Homeier 4507</italic>, MO) <bold>D</bold><italic><tp:taxon-name><tp:taxon-name-part taxon-name-part-type="genus" reg="Virola">V.</tp:taxon-name-part><tp:taxon-name-part taxon-name-part-type="species" reg="calimensis">calimensis</tp:taxon-name-part></tp:taxon-name></italic> (<italic>M. Monsalve 158</italic>, MO) <bold>E</bold><italic><tp:taxon-name><tp:taxon-name-part taxon-name-part-type="genus" reg="Virola">V.</tp:taxon-name-part><tp:taxon-name-part taxon-name-part-type="species" reg="calophylla">calophylla</tp:taxon-name-part></tp:taxon-name></italic> (<italic>J. J. Pipoly 15614</italic>, MO) <bold>F</bold><italic><tp:taxon-name><tp:taxon-name-part taxon-name-part-type="genus" reg="Virola">V.</tp:taxon-name-part><tp:taxon-name-part taxon-name-part-type="species" reg="calophylloidea">calophylloidea</tp:taxon-name-part></tp:taxon-name></italic> (<italic>S. R. Lowrie et al. 54</italic>, MO) <bold>G</bold><italic><tp:taxon-name><tp:taxon-name-part taxon-name-part-type="genus" reg="Virola">V.</tp:taxon-name-part><tp:taxon-name-part taxon-name-part-type="species" reg="cogolloi">cogolloi</tp:taxon-name-part></tp:taxon-name></italic> (<italic>D. Cárdenas &amp; E. Alvarez 3239</italic>, MO) <bold>H</bold><italic><tp:taxon-name><tp:taxon-name-part taxon-name-part-type="genus" reg="Virola">V.</tp:taxon-name-part><tp:taxon-name-part taxon-name-part-type="species" reg="macrocarpa">macrocarpa</tp:taxon-name-part></tp:taxon-name></italic> (<italic>A. E. Lawrance 675</italic>, MO) <bold>I</bold><italic><tp:taxon-name><tp:taxon-name-part taxon-name-part-type="genus" reg="Virola">V.</tp:taxon-name-part><tp:taxon-name-part taxon-name-part-type="species" reg="excisa">excisa</tp:taxon-name-part></tp:taxon-name></italic> (<italic>W. Palacios 3186</italic>, MO) <bold>J</bold><italic><tp:taxon-name><tp:taxon-name-part taxon-name-part-type="genus" reg="Virola">V.</tp:taxon-name-part><tp:taxon-name-part taxon-name-part-type="species" reg="obovata">obovata</tp:taxon-name-part></tp:taxon-name></italic> (<italic>R. Vásquez &amp; N. Jaramillo 3822</italic>, MO) <bold>K</bold><italic><tp:taxon-name><tp:taxon-name-part taxon-name-part-type="genus" reg="Virola">V.</tp:taxon-name-part><tp:taxon-name-part taxon-name-part-type="species" reg="peruviana">peruviana</tp:taxon-name-part></tp:taxon-name></italic> (<italic>D. N. Smith &amp; V. García 13841</italic>, MO). <bold>L</bold><italic><tp:taxon-name><tp:taxon-name-part taxon-name-part-type="genus" reg="Virola">V.</tp:taxon-name-part><tp:taxon-name-part taxon-name-part-type="species" reg="parkeri">parkeri</tp:taxon-name-part></tp:taxon-name></italic> (<italic>A. Monteagudo et al. 10761</italic>, MO) <bold>M</bold><italic><tp:taxon-name><tp:taxon-name-part taxon-name-part-type="genus" reg="Virola">V.</tp:taxon-name-part><tp:taxon-name-part taxon-name-part-type="species" reg="yasuniana">yasuniana</tp:taxon-name-part></tp:taxon-name></italic> (<italic>Á. Pérez &amp; W. Santillán 4361</italic>, MO; right and below from <italic>V. Zak &amp; S. Espinoza 5149</italic>, MO) <bold>N</bold><italic><tp:taxon-name><tp:taxon-name-part taxon-name-part-type="genus" reg="Virola">V.</tp:taxon-name-part><tp:taxon-name-part taxon-name-part-type="species" reg="tuckerae">tuckerae</tp:taxon-name-part></tp:taxon-name></italic> (<italic>Á. Cogollo et al. 3924</italic>, COL). Scale bars: 1 cm.</p></caption><graphic xmlns:xlink="http://www.w3.org/1999/xlink" xlink:href="phytokeys-197-081_article-81367__-g006.jpg" position="float" orientation="portrait" xlink:type="simple" id="oo_688794.jpg"><uri content-type="original_file" xlink:type="simple">https://binary.pensoft.net/fig/688794</uri></graphic></fig><fig id="F18" position="float" orientation="portrait"><object-id xmlns:xlink="http://www.w3.org/1999/xlink" content-type="doi" xlink:type="simple">10.3897/phytokeys.197.81367.figure18</object-id><object-id xmlns:xlink="http://www.w3.org/1999/xlink" content-type="arpha" xlink:type="simple">57076B1A-34FA-581C-A960-BC37A36F1A37</object-id><label>Figure 18.</label><caption><p>Geographic distribution of the new species of <italic><tp:taxon-name><tp:taxon-name-part taxon-name-part-type="genus" reg="Virola">Virola</tp:taxon-name-part></tp:taxon-name></italic>.</p></caption><graphic xmlns:xlink="http://www.w3.org/1999/xlink" xlink:href="phytokeys-197-081_article-81367__-g018.jpg" position="float" orientation="portrait" xlink:type="simple" id="oo_688806.jpg"><uri content-type="original_file" xlink:type="simple">https://binary.pensoft.net/fig/688806</uri></graphic></fig><fig id="F4" position="float" orientation="portrait"><object-id xmlns:xlink="http://www.w3.org/1999/xlink" content-type="doi" xlink:type="simple">10.3897/phytokeys.197.81367.figure4</object-id><object-id xmlns:xlink="http://www.w3.org/1999/xlink" content-type="arpha" xlink:type="simple">43324E3F-7F85-50BD-9878-37800CC93722</object-id><label>Figure 4.</label><caption><p>Comparation of pattern of the lateral veins and trichomes on abaxial leaf surface (below) of the newly described species of <italic><tp:taxon-name><tp:taxon-name-part taxon-name-part-type="genus" reg="Virola">Virola</tp:taxon-name-part></tp:taxon-name></italic> and species that are morphologically similar <bold>A</bold><italic><tp:taxon-name><tp:taxon-name-part taxon-name-part-type="genus" reg="Virola">Virola</tp:taxon-name-part><tp:taxon-name-part taxon-name-part-type="species" reg="aguarunana">aguarunana</tp:taxon-name-part></tp:taxon-name></italic> (<italic>C. Díaz et al. 7700A</italic>, MO) <bold>B</bold><italic><tp:taxon-name><tp:taxon-name-part taxon-name-part-type="genus" reg="Virola">V.</tp:taxon-name-part><tp:taxon-name-part taxon-name-part-type="species" reg="alvaroperezii">alvaroperezii</tp:taxon-name-part></tp:taxon-name></italic> (<italic>G. Tipaz et al. 1789</italic>, MO) <bold>C</bold><italic><tp:taxon-name><tp:taxon-name-part taxon-name-part-type="genus" reg="Virola">V.</tp:taxon-name-part><tp:taxon-name-part taxon-name-part-type="species" reg="bombuscaroensis">bombuscaroensis</tp:taxon-name-part></tp:taxon-name></italic> (<italic>J. Homeier 4507</italic>, MO) <bold>D</bold><italic><tp:taxon-name><tp:taxon-name-part taxon-name-part-type="genus" reg="Virola">V.</tp:taxon-name-part><tp:taxon-name-part taxon-name-part-type="species" reg="calimensis">calimensis</tp:taxon-name-part></tp:taxon-name></italic> (<italic>M. Monsalve 1769</italic>, MO) <bold>E</bold><italic><tp:taxon-name><tp:taxon-name-part taxon-name-part-type="genus" reg="Virola">V.</tp:taxon-name-part><tp:taxon-name-part taxon-name-part-type="species" reg="calophylla">calophylla</tp:taxon-name-part></tp:taxon-name></italic> (<italic>J. E. L. da S. Ribeiro et al. 1138</italic>, MO) <bold>F</bold><italic><tp:taxon-name><tp:taxon-name-part taxon-name-part-type="genus" reg="Virola">V.</tp:taxon-name-part><tp:taxon-name-part taxon-name-part-type="species" reg="calophylloidea">calophylloidea</tp:taxon-name-part></tp:taxon-name></italic> (<italic>C. C. Berg et al. P18793</italic>, MO) <bold>G</bold><italic><tp:taxon-name><tp:taxon-name-part taxon-name-part-type="genus" reg="Virola">V.</tp:taxon-name-part><tp:taxon-name-part taxon-name-part-type="species" reg="cogolloi">cogolloi</tp:taxon-name-part></tp:taxon-name></italic> (<italic>Á. Cogollo et al. 4198</italic>, MO) <bold>H</bold><italic><tp:taxon-name><tp:taxon-name-part taxon-name-part-type="genus" reg="Virola">V.</tp:taxon-name-part><tp:taxon-name-part taxon-name-part-type="species" reg="excisa">excisa</tp:taxon-name-part></tp:taxon-name></italic> (<italic>C. E. Cerón &amp; F. Hurtado 4147</italic>, MO) <bold>I</bold><italic><tp:taxon-name><tp:taxon-name-part taxon-name-part-type="genus" reg="Virola">V.</tp:taxon-name-part><tp:taxon-name-part taxon-name-part-type="species" reg="obovata">obovata</tp:taxon-name-part></tp:taxon-name></italic> (<italic>R. Vásquez &amp; N. Jaramillo 3822</italic>, MO; below from <italic>A. [H.] Gentry &amp; J. Revilla 20448</italic>, MO) <bold>J</bold><italic><tp:taxon-name><tp:taxon-name-part taxon-name-part-type="genus" reg="Virola">V.</tp:taxon-name-part><tp:taxon-name-part taxon-name-part-type="species" reg="macrocarpa">macrocarpa</tp:taxon-name-part></tp:taxon-name></italic> (<italic>A. E. Lawrence 675</italic>, <bold>K</bold> below <italic>A. E. Lawrence 675</italic>, MO) <bold>K</bold><italic><tp:taxon-name><tp:taxon-name-part taxon-name-part-type="genus" reg="Virola">V.</tp:taxon-name-part><tp:taxon-name-part taxon-name-part-type="species" reg="parkeri">parkeri</tp:taxon-name-part></tp:taxon-name></italic> (<italic>A. Monteagudo et al. 10761</italic>, MO; below from <italic>M. Huamán et al. 334</italic>, MO) <bold>L</bold><italic><tp:taxon-name><tp:taxon-name-part taxon-name-part-type="genus" reg="Virola">V.</tp:taxon-name-part><tp:taxon-name-part taxon-name-part-type="species" reg="peruviana">peruviana</tp:taxon-name-part></tp:taxon-name></italic> (<italic>W. H. Lewis et al. 10074</italic>, MO) <bold>M</bold><italic><tp:taxon-name><tp:taxon-name-part taxon-name-part-type="genus" reg="Virola">V.</tp:taxon-name-part><tp:taxon-name-part taxon-name-part-type="species" reg="sebifera">sebifera</tp:taxon-name-part></tp:taxon-name></italic> (<italic>R. Aguilar 2171</italic>, MO) <bold>N</bold><italic><tp:taxon-name><tp:taxon-name-part taxon-name-part-type="genus" reg="Virola">V.</tp:taxon-name-part><tp:taxon-name-part taxon-name-part-type="species" reg="tuckerae">tuckerae</tp:taxon-name-part></tp:taxon-name></italic> (<italic>Á. Cogollo et al. 4147</italic>, MO) <bold>O</bold><italic><tp:taxon-name><tp:taxon-name-part taxon-name-part-type="genus" reg="Virola">V.</tp:taxon-name-part><tp:taxon-name-part taxon-name-part-type="species" reg="yasuniana">yasuniana</tp:taxon-name-part></tp:taxon-name></italic> (<italic>H. Vargas &amp; J. Cerda 678</italic>, MO). Scale bars: 1 cm.</p></caption><graphic xmlns:xlink="http://www.w3.org/1999/xlink" xlink:href="phytokeys-197-081_article-81367__-g004.jpg" position="float" orientation="portrait" xlink:type="simple" id="oo_688792.jpg"><uri content-type="original_file" xlink:type="simple">https://binary.pensoft.net/fig/688792</uri></graphic></fig></tp:treatment-sec><ref-list><ref id="B6"><mixed-citation xmlns:xlink="http://www.w3.org/1999/xlink" xlink:type="simple"><person-group><name name-style="western"><surname>Armstrong</surname><given-names>JE</given-names></name><name name-style="western"><surname>Tucker</surname><given-names>SC</given-names></name></person-group> (<year>1986</year>) <article-title>Floral development in <italic><tp:taxon-name><tp:taxon-name-part taxon-name-part-type="genus">Myristica</tp:taxon-name-part></tp:taxon-name></italic> (<tp:taxon-name><tp:taxon-name-part taxon-name-part-type="family">Myristicaceae</tp:taxon-name-part></tp:taxon-name>).</article-title><source>American Journal of Botany</source><volume>73</volume>(<issue>8</issue>): <fpage>1131</fpage>–<lpage>1143</lpage>. <ext-link xlink:type="simple" ext-link-type="doi" xlink:href="10.1002/j.1537-2197.1986.tb08559.x">https://doi.org/10.1002/j.1537-2197.1986.tb08559.x</ext-link></mixed-citation></ref><ref id="B50"><mixed-citation xmlns:xlink="http://www.w3.org/1999/xlink" xlink:type="simple"><person-group><name name-style="western"><surname>Pedraza-Peñalosa</surname><given-names>P</given-names></name></person-group> (<year>2015</year>) <article-title>New blueberry and mortiño relatives (<tp:taxon-name><tp:taxon-name-part taxon-name-part-type="family">Ericaceae</tp:taxon-name-part></tp:taxon-name>) from northwestern Colombia.</article-title><source>PhytoKeys</source><volume>49</volume>: <fpage>33</fpage>–<lpage>58</lpage>. <ext-link xlink:type="simple" ext-link-type="doi" xlink:href="10.3897/phytokeys.49.8383">https://doi.org/10.3897/phytokeys.49.8383</ext-link></mixed-citation></ref><ref id="B23"><mixed-citation xmlns:xlink="http://www.w3.org/1999/xlink" xlink:type="simple"><person-group><name name-style="western"><surname>González-Caro</surname><given-names>S</given-names></name><name name-style="western"><surname>Vásquez</surname><given-names>A</given-names></name></person-group> (<year>2017</year>) <article-title>Estado de los bosques de Antioquia entre 1990–2015.</article-title> In: <person-group><name name-style="western"><surname>Quintero</surname><given-names>E</given-names></name><name name-style="western"><surname>Benavides</surname><given-names>A</given-names></name><name name-style="western"><surname>Moreno</surname><given-names>N</given-names></name><name name-style="western"><surname>González-Caro</surname><given-names>S</given-names></name></person-group> (<role>Eds</role>) <issue-title>Bosques Andinos, estado actual y retos para su conservación en Antioquia.</issue-title><source>Jardín Botánico de Medellín, Medellín</source>, <fpage>63</fpage>–<lpage>80</lpage>.</mixed-citation></ref></ref-list></tp:taxon-treatment>
