# Supplementary material for: ﻿New Species of Virola (Myristicaceae) from South America
Source: PhytoKeys. 2022 May 30;197:81–148. doi: 10.3897/phytokeys.197.81367 (PMC9849048; doi:10.3897/phytokeys.197.81367)
Supplement: XML Treatment for Virola yasuniana [file phytokeys.197.81367-treatment10.xml]

<!DOCTYPE tp:taxon-treatment
  PUBLIC "-//TaxonX//DTD Taxonomic Treatment Publishing DTD v0 20100105//EN" "tax-treatment-NSO.dtd">
<tp:taxon-treatment xmlns:tp="http://www.plazi.org/taxpub"><tp:treatment-meta><kwd-group><label>Taxon classification</label><kwd>
              <named-content content-type="kingdom">Plantae</named-content>
            </kwd><kwd>
              <named-content content-type="order">Magnoliales</named-content>
            </kwd><kwd>
              <named-content content-type="family">Myristicaceae</named-content>
            </kwd></kwd-group><mixed-citation publication-type="journal"><person-group><name><surname>Santamaría-Aguilar</surname><given-names>Daniel</given-names></name><name><surname>Lagomarsino</surname><given-names>Laura P.</given-names></name></person-group><article-title>﻿New Species of <italic><tp:taxon-name><tp:taxon-name-part taxon-name-part-type="genus" reg="Virola">Virola</tp:taxon-name-part></tp:taxon-name></italic> (<tp:taxon-name><tp:taxon-name-part taxon-name-part-type="family">Myristicaceae</tp:taxon-name-part></tp:taxon-name>) from South America</article-title><source>PhytoKeys</source><day>30</day><month>05</month><year>2022</year><volume>197</volume><fpage>81</fpage><lpage>148</lpage><pub-id pub-id-type="doi">10.3897/phytokeys.197.81367</pub-id></mixed-citation></tp:treatment-meta><tp:nomenclature><label>﻿10.</label><tp:taxon-name>
            <object-id xmlns:xlink="http://www.w3.org/1999/xlink" content-type="arpha" xlink:type="simple">54D6138D-14B6-5DAF-ABC8-22AC298219B9</object-id>
            <tp:taxon-name-part taxon-name-part-type="genus" reg="Virola">Virola</tp:taxon-name-part>
            <tp:taxon-name-part taxon-name-part-type="species" reg="yasuniana">yasuniana</tp:taxon-name-part>
            <object-id xmlns:xlink="http://www.w3.org/1999/xlink" content-type="ipni" xlink:type="simple">urn:lsid:ipni.org:names:77298669-1</object-id>
          </tp:taxon-name><tp:taxon-authority>D. Santam.</tp:taxon-authority><tp:taxon-status xmlns:xlink="http://www.w3.org/1999/xlink" xlink:type="simple">sp. nov.</tp:taxon-status></tp:nomenclature><tp:treatment-sec sec-type="material" id="SECID0EQ6DK"><title>Type.</title><p><bold>Ecuador. Pastaza</bold>: Pastaza Cantón, Pozo petrolero “Ramírez”, 20 km al sur de la población de Curaray, 300 m, <named-content xmlns:xlink="http://www.w3.org/1999/xlink" content-type="dwc:verbatimCoordinates" xlink:type="simple"><named-content content-type="geo-json" specific-use="{&#34;type&#34;:&#34;Point&#34;,&#34;coordinates&#34;:[-76.850000,-1.533333]}" id="NCID0E26DK" xlink:type="simple">01°32'S, 076°51'W</named-content></named-content>, 21–28 Feb 1990 (fr), <italic>V. Zak &amp; S. Espinoza 5149</italic> (holotype: MO! [accession 04782630, barcode MO-713299], isotypes: NY!, QCNE [n.v.], US [accession 3625319; image!). Fig. <xref ref-type="fig" rid="F17">17</xref></p><fig id="F17" position="float" orientation="portrait"><object-id xmlns:xlink="http://www.w3.org/1999/xlink" content-type="doi" xlink:type="simple">10.3897/phytokeys.197.81367.figure17</object-id><object-id xmlns:xlink="http://www.w3.org/1999/xlink" content-type="arpha" xlink:type="simple">63809207-17B7-5BB6-9673-29EAB428D54E</object-id><label>Figure 17.</label><caption><p><italic><tp:taxon-name><tp:taxon-name-part taxon-name-part-type="genus" reg="Virola">Virola</tp:taxon-name-part><tp:taxon-name-part taxon-name-part-type="species" reg="yasuniana">yasuniana</tp:taxon-name-part></tp:taxon-name></italic><bold>A</bold> branch with staminate inflorescence, with detail of midvein and trichomes (upper right) <bold>B</bold> partial staminate inflorescence <bold>C</bold> lateral view of staminate perianth <bold>D</bold> medial section of staminate flower (right) and androecium (left) <bold>E</bold> branch with pistillate inflorescence <bold>F</bold> lateral view perianth (right) of pistillate flower and gynoecium (left) <bold>G</bold> Medial section of pistillate flower, showing detail of trichomes on gynoecium (right) <bold>H</bold> different views of the fruits, and an open fruit (right) showing the seed covered by a laciniate aril. Drawn by Bobbi Angell based on <italic>V. Zak &amp; S. Espinoza 5039</italic> (<bold>A–D</bold> MO), <italic>C. Cerón &amp; F. Hurtado 6560</italic> (<bold>E–G</bold> MO); <italic>V. Zak &amp; S. Espinoza 5149</italic> (<bold>H</bold> MO).</p></caption><graphic xmlns:xlink="http://www.w3.org/1999/xlink" xlink:href="phytokeys-197-081_article-81367__-g017.jpg" position="float" orientation="portrait" xlink:type="simple" id="oo_688805.jpg"><uri content-type="original_file" xlink:type="simple">https://binary.pensoft.net/fig/688805</uri></graphic></fig></tp:treatment-sec><tp:treatment-sec sec-type="diagnosis" id="SECID0EZBEK"><title>Diagnosis.</title><p><italic><tp:taxon-name><tp:taxon-name-part taxon-name-part-type="genus" reg="Virola">Virola</tp:taxon-name-part><tp:taxon-name-part taxon-name-part-type="species" reg="yasuniana">yasuniana</tp:taxon-name-part></tp:taxon-name></italic> morphologically differ from all others species by the combinations of large fruits (3.4–4.2 × 3.1–4 cm) with very conspicuous wings in the line of dehiscence, staminate flowers, with a filaments column that is wide at the base, constricted at the apex, and usually shorter (0.3–0.5 mm long) than the anthers (0.5–0.6 mm long).</p><p><bold><italic>Tree</italic></bold> 15–30 m × 30–40 cm diameter, outer bark brown, powdery, rough and thin, inner bark orange-red. <bold><italic>Exudate</italic></bold> translucent on internal bark, or watery reddish or reddish purple, location of exudate on plant not stated. <bold><italic>Twigs</italic></bold> 0.2–0.4 cm thick, terete, puberulent to glabrescent, trichomes stellate, sessile, brown-reddish to whitish, sometimes slightly lenticellate. <bold><italic>Leaves</italic></bold> young terminal bud 1–2 × 0.19–0.28 cm; petiole 1.1–1.7 × 0.15–0.21 cm, canaliculate, sometimes very short alate, puberulent, sometimes tomentose, the trichomes stellate; leaf blades 15.7–27.5 × 4.4–6.6 cm, lanceolate to oblong; adaxial surface when drying on mature leaves pale to dark brown, grayish, or blackish, the surface smooth, sometimes shiny, glabrous; abaxial surface when drying grayish, pale to dark brown, or white-grayish, sparsely pubescent to glabrescent, the trichomes stellate, ca. 0.1 mm diameter, sessile, the central part of the trichome colorless or reddish, the branches brown-reddish or colorless; lateral veins 14–18 per side, 4–5 veins per 5 cm, spaced 0.9–1.5 (–1.9) cm, on adaxial side, the same color as the adaxial surface or a little darker, flat, on abaxial surface slightly raised, glabrous to scattered pubescent, arcuate-ascending, slightly anastomosing near the margin and without forming a very marked intramarginal vein; tertiary veins very slightly visible on both sides; midvein adaxially slightly elevated, abaxially raised, rounded to triangular, puberulent to glabrescent; base acute, not revolute, flat; margin flat; apex acute. <bold><italic>Staminate inflorescence</italic></bold> 6–6.7 cm long, axes flattened, tomentose, trichomes appressed dendritic, ferruginous; peduncle 1.2–1.7 × 0.19–0.26 cm; main axes with 6–9 ramifications, the first pair opposite to subopposite, the others alternate; bracts not seen. <bold><italic>Staminate flowers</italic></bold> (in bud) in dense terminal fascicles of 15–25+ flowers, on a receptacle 2.1–3 mm wide; perianth 1.3–1.8 mm long, subglobose to infundibuliform to ovate, subcarnose, brown when fresh, connate to 1.2–1.5 mm in length, external surface densely pubescent with ferruginous and dendritic-stellate trichomes, internal surface moderately pubescent (especially in the lobes); lobes 3, 0.7–1 × 0.5–0.8 mm, ca. 0.1 mm thick, without resinous punctuations when rehydrated; stamens 3, the filament column 0.3–0.5 mm long, ca. 0.2–0.3 mm wide, glabrous, wide at the base and constricted at the apex; anthers 0.5–0.6 mm long, and 0.3–0.4 mm wide; apiculus ca. 0.1 mm long, acuminate, connate. <bold><italic>Pistillate inflorescence</italic></bold> 2.6–.2.9 cm long, axes flattened, tomentose, with trichomes dendritic, ferruginous; peduncle ca. 1 × 0.2–0.3 cm; bracts not seen. <bold><italic>Pistillate flowers</italic></bold> in terminal fascicles of 1–2 flowers, on a receptacle 2.5–3.5 mm wide; perianth ca. 3–3.1 mm long, ovate, subcarnose, brown when fresh, connate by ca. 1.5–2 mm long, external surface densely pubescent with ferruginous and dendritic trichomes, internal surface moderately pubescent (especially in the lobes), sometimes slightly pubescent at the base; lobes 3, ca. 1.3–1.8 × 1.1–1.3 mm, and ca. 0.1 mm thick; gynoecium ca. 2–3 × 1.6–2.4 mm, globose, densely pubescent, with ferruginous trichomes; stigma 2-lobed, ca. 0.3–0.5 × 0.3 mm, erect, flat seen from above, drying blackish, slightly wavy at the margins. <bold><italic>Infructescence</italic></bold> 2.3–3.4 cm long, with 1–2 fruits, peduncle 0.7–1.5 × 0.34–0.6 cm. <bold><italic>Fruits</italic></bold> 3.4–4.2 × 3.1–4 cm (including wings), green when fresh (blackish when dry), ellipsoid to somewhat flattened (immature), shortly stipitate, puberulent, the trichomes stellate, sessile, ferruginous or whitish and not falling like dust, the surface rugulose, the line of dehiscence winged, the wing 0.4–0.7 cm long, the base rounded to subcordate, the apex rounded; pericarp 1.3 and 2.3 mm thick (measured from two specimens); pedicel 0.7–1 cm long. <bold><italic>Seed</italic></bold> ca. 2.5 × 1.9 cm, the testa drying dark brown to yellowish, slightly ribbed distally; aril color when fresh described once as red, brown-reddish to blackish when dry, the texture dry and thin, laciniate almost to the base, in narrow bands distally.</p></tp:treatment-sec><tp:treatment-sec sec-type="description" id="SECID0EPDEK"><title>Distinctive characters.</title><p>The very distinctive fruits of <italic><tp:taxon-name><tp:taxon-name-part taxon-name-part-type="genus" reg="Virola">Virola</tp:taxon-name-part><tp:taxon-name-part taxon-name-part-type="species" reg="yasuniana">yasuniana</tp:taxon-name-part></tp:taxon-name></italic>, which are large with very conspicuous wings in the line of dehiscence (Fig. <xref ref-type="fig" rid="F6">6M</xref>), make it almost impossible to confuse with any other species of <italic><tp:taxon-name><tp:taxon-name-part taxon-name-part-type="genus" reg="Virola">Virola</tp:taxon-name-part></tp:taxon-name></italic> already described. Other characteristics that distinguish this new species include leaf blades that are abaxially covered with inconspicuous stellate and sessile trichomes, evenly spaced lateral veins that are comparatively spaced, and moderately pubescent internal perianth in staminate flowers, and a filaments column that is wide at the base, constricted at the apex, and usually shorter (0.3–0.5 mm long) than the anthers (0.5–0.6 mm long).</p></tp:treatment-sec><tp:treatment-sec sec-type="etymology" id="SECID0ELEEK"><title>Etymology.</title><p>The specific epithet refers to Parque Nacional Yasuní, where most of the collections of this new species come from. At present, 2700 vascular plant species are documented from Yasuní, including a high diversity of lianas, epiphytes, and ferns; it is estimated its flora comprises approximately 3213 species; Yasuní is also home to <italic>ca.</italic> 1570 species of birds, fishes, mammals, amphibians and reptiles (<xref ref-type="bibr" rid="B9">Bass et al. 2010</xref>; <xref ref-type="bibr" rid="B52">Pérez et al. 2014</xref>). The description of <italic><tp:taxon-name><tp:taxon-name-part taxon-name-part-type="genus" reg="Virola">Virola</tp:taxon-name-part><tp:taxon-name-part taxon-name-part-type="species" reg="yasuniana">yasuniana</tp:taxon-name-part></tp:taxon-name></italic> is one step closer to a full documentation of this region.</p></tp:treatment-sec><tp:treatment-sec sec-type="distribution" id="SECID0EGFEK"><title>Distribution.</title><p><italic><tp:taxon-name><tp:taxon-name-part taxon-name-part-type="genus" reg="Virola">Virola</tp:taxon-name-part><tp:taxon-name-part taxon-name-part-type="species" reg="yasuniana">yasuniana</tp:taxon-name-part></tp:taxon-name></italic> is known from the Napo and Pastaza provinces of Ecuador, where it occurs in primary forests, on hills with red soil, or soils composed of sedimentary rocks. Is also located in Acre state of Brazil, where it grows in terra firme on poorly drained terrace (Fig. <xref ref-type="fig" rid="F18">18A</xref>). It ranges from 200–480 m in elevation, with a single collection reaching 1000 m (<italic>C. Cerón &amp; F. Hurtado 6560</italic>).</p><fig id="F18" position="float" orientation="portrait"><object-id xmlns:xlink="http://www.w3.org/1999/xlink" content-type="doi" xlink:type="simple">10.3897/phytokeys.197.81367.figure18</object-id><object-id xmlns:xlink="http://www.w3.org/1999/xlink" content-type="arpha" xlink:type="simple">57076B1A-34FA-581C-A960-BC37A36F1A37</object-id><label>Figure 18.</label><caption><p>Geographic distribution of the new species of <italic><tp:taxon-name><tp:taxon-name-part taxon-name-part-type="genus" reg="Virola">Virola</tp:taxon-name-part></tp:taxon-name></italic>.</p></caption><graphic xmlns:xlink="http://www.w3.org/1999/xlink" xlink:href="phytokeys-197-081_article-81367__-g018.jpg" position="float" orientation="portrait" xlink:type="simple" id="oo_688806.jpg"><uri content-type="original_file" xlink:type="simple">https://binary.pensoft.net/fig/688806</uri></graphic></fig></tp:treatment-sec><tp:treatment-sec sec-type="phenology" id="SECID0ERGEK"><title>Phenology.</title><p>Staminate flowers of <italic><tp:taxon-name><tp:taxon-name-part taxon-name-part-type="genus" reg="Virola">Virola</tp:taxon-name-part><tp:taxon-name-part taxon-name-part-type="species" reg="yasuniana">yasuniana</tp:taxon-name-part></tp:taxon-name></italic> have been collected in January, February and November, while pistillate flowers have been collected in April, May, and July. Fruits are known from February, March, June, and September.</p></tp:treatment-sec><tp:treatment-sec sec-type="Common name and uses" id="SECID0ECHEK"><title>Common name and uses.</title><p>Dobompapoca (Ecuador: Huaorani; <italic>M. Aulestia &amp; O. Gonti 1969</italic>); guapa (Ecuador: Quichua; <italic>C. Cerón &amp; F. Hurtado 6560</italic>). The wood has commercial use (<italic>C. Cerón &amp; F. Hurtado 6560</italic>).</p></tp:treatment-sec><tp:treatment-sec sec-type="Preliminary Conservation Status" id="SECID0EOHEK"><title>Preliminary Conservation Status.</title><p><italic><tp:taxon-name><tp:taxon-name-part taxon-name-part-type="genus" reg="Virola">Virola</tp:taxon-name-part><tp:taxon-name-part taxon-name-part-type="species" reg="yasuniana">yasuniana</tp:taxon-name-part></tp:taxon-name></italic> is Vulnerable following IUCN criterion B2a. It is known from two localities, has an <abbrev xmlns:xlink="http://www.w3.org/1999/xlink" xlink:title="extent of occurrence" id="ABBRID0E6HEK" xlink:type="simple">EOO</abbrev> of 117,581 km<sup>2</sup>, and an <abbrev xmlns:xlink="http://www.w3.org/1999/xlink" xlink:title="area of occupancy" id="ABBRID0EFIEK" xlink:type="simple">AOO</abbrev> of 32 km<sup>2</sup>. This species benefits from its occurrence in the Yasuní National Park of Ecuador, which experiences very low rates of deforestation (<xref ref-type="bibr" rid="B9">Bass et al. 2010</xref>; <xref ref-type="bibr" rid="B82">van der Hoek 2017</xref>), even while the broader region is experiencing land use changes (<xref ref-type="bibr" rid="B26">Heredia-R et al. 2021</xref>).</p></tp:treatment-sec><tp:treatment-sec sec-type="discussion" id="SECID0EXIEK"><title>Discussion.</title><p>It is possible to confuse <italic><tp:taxon-name><tp:taxon-name-part taxon-name-part-type="genus" reg="Virola">Virola</tp:taxon-name-part><tp:taxon-name-part taxon-name-part-type="species" reg="yasuniana">yasuniana</tp:taxon-name-part></tp:taxon-name></italic> with <italic><tp:taxon-name><tp:taxon-name-part taxon-name-part-type="genus" reg="Virola">V.</tp:taxon-name-part><tp:taxon-name-part taxon-name-part-type="species" reg="parkeri">parkeri</tp:taxon-name-part></tp:taxon-name></italic> from Peru due to their similar leaves (i.e. shape, color when dry, base, venations, and trichomes), staminate perianth that is pubescents on both surfaces, and markedly carinate fruit. Differences among the two species are summarized in Table <xref ref-type="table" rid="T11">11</xref>.</p><table-wrap id="T11" position="float" orientation="portrait"><label>Table 11.</label><caption><p>Comparison of <italic><tp:taxon-name><tp:taxon-name-part taxon-name-part-type="genus" reg="Virola">Virola</tp:taxon-name-part><tp:taxon-name-part taxon-name-part-type="species" reg="yasuniana">yasuniana</tp:taxon-name-part></tp:taxon-name></italic>, with <italic><tp:taxon-name><tp:taxon-name-part taxon-name-part-type="genus" reg="Virola">V.</tp:taxon-name-part><tp:taxon-name-part taxon-name-part-type="species" reg="calophylla">calophylla</tp:taxon-name-part></tp:taxon-name></italic>, <italic><tp:taxon-name><tp:taxon-name-part taxon-name-part-type="genus" reg="Virola">V.</tp:taxon-name-part><tp:taxon-name-part taxon-name-part-type="species" reg="obovata">obovata</tp:taxon-name-part></tp:taxon-name></italic>, and <italic><tp:taxon-name><tp:taxon-name-part taxon-name-part-type="genus" reg="Virola">V.</tp:taxon-name-part><tp:taxon-name-part taxon-name-part-type="species" reg="peruviana">peruviana</tp:taxon-name-part></tp:taxon-name></italic>. <sup>†</sup>From <xref ref-type="bibr" rid="B74">Smith and Wodehouse (1938)</xref>.</p></caption><table id="TID0E4IEK" rules="all"><tbody><tr><th rowspan="1" colspan="1">Morphological character</th><th rowspan="1" colspan="1">
                    <italic>
                      <tp:taxon-name><tp:taxon-name-part taxon-name-part-type="genus" reg="Virola">V.</tp:taxon-name-part><tp:taxon-name-part taxon-name-part-type="species" reg="yasuniana">yasuniana</tp:taxon-name-part></tp:taxon-name>
                    </italic>
                  </th><th rowspan="1" colspan="1">
                    <italic>
                      <tp:taxon-name><tp:taxon-name-part taxon-name-part-type="genus" reg="Virola">V.</tp:taxon-name-part><tp:taxon-name-part taxon-name-part-type="species" reg="calophylla">calophylla</tp:taxon-name-part></tp:taxon-name>
                    </italic>
                  </th><th rowspan="1" colspan="1">
                    <italic>
                      <tp:taxon-name><tp:taxon-name-part taxon-name-part-type="genus" reg="Virola">V.</tp:taxon-name-part><tp:taxon-name-part taxon-name-part-type="species" reg="obovata">obovata</tp:taxon-name-part></tp:taxon-name>
                    </italic>
                  </th><th rowspan="1" colspan="1">
                    <italic>
                      <tp:taxon-name><tp:taxon-name-part taxon-name-part-type="genus" reg="Virola">V.</tp:taxon-name-part><tp:taxon-name-part taxon-name-part-type="species" reg="peruviana">peruviana</tp:taxon-name-part></tp:taxon-name>
                    </italic>
                    <sup>†</sup>
                  </th></tr><tr><td rowspan="1" colspan="1">Leaf blade size, and base</td><td rowspan="1" colspan="1">15.7–27.5 × 4.4–6.6 cm; acute</td><td rowspan="1" colspan="1">(15–) 20–60 × 10–16 cm; (usually) deeply cordate to truncate (obtuse)</td><td rowspan="1" colspan="1">11.5–29.5 (–34) × 6.8–12.5 cm; attenuate to acute</td><td rowspan="1" colspan="1">16–35 × 6.5–10.5 cm; shallowly cordate or rounded</td></tr><tr><td rowspan="1" colspan="1"># of lateral veins</td><td rowspan="1" colspan="1">14–18</td><td rowspan="1" colspan="1">11–28</td><td rowspan="1" colspan="1">14–19</td><td rowspan="1" colspan="1">17–30</td></tr><tr><td rowspan="1" colspan="1">Long filament column</td><td rowspan="1" colspan="1">0.2–0.4 mm</td><td rowspan="1" colspan="1">0.2–0.6 mm</td><td rowspan="1" colspan="1">0.4–0.8 mm</td><td rowspan="1" colspan="1">0.4–0.6 mm</td></tr><tr><td rowspan="1" colspan="1">Long anthers</td><td rowspan="1" colspan="1">0.5–0.6 mm</td><td rowspan="1" colspan="1">0.4–0.5 mm</td><td rowspan="1" colspan="1">0.4–0.6 mm</td><td rowspan="1" colspan="1">1.1–1.6 mm</td></tr><tr><td rowspan="1" colspan="1">Fruit size, and pubescent</td><td rowspan="1" colspan="1">3.4–4.2 × 3.1–4 cm, inconspicuously pubescent</td><td rowspan="1" colspan="1">2.5–3 × 1.2–2.5 cm; tomentulose,<break/></td><td rowspan="1" colspan="1">1.3–2.3 × 0.8–1 cm, densely pubescent</td><td rowspan="1" colspan="1">2–2.8 × 1.5–2.2 cm; glabrescent</td></tr><tr><td rowspan="1" colspan="1">Carina on the line of dehiscence</td><td rowspan="1" colspan="1">Markedly carinate (Fig. <xref ref-type="fig" rid="F6">6M</xref>)</td><td rowspan="1" colspan="1">Carinate (Fig. <xref ref-type="fig" rid="F6">6E</xref>)</td><td rowspan="1" colspan="1">Not carinate (Fig. <xref ref-type="fig" rid="F6">6J</xref>)</td><td rowspan="1" colspan="1">Conspicuously carinate (Fig. <xref ref-type="fig" rid="F6">6K</xref>)</td></tr><tr><td rowspan="1" colspan="1">Pericarp thick</td><td rowspan="1" colspan="1">1.3 and 2.3 mm (just two specimens measured)</td><td rowspan="1" colspan="1">0.5–5 mm</td><td rowspan="1" colspan="1">1–1.2 mm</td><td rowspan="1" colspan="1">0.5–1.5 mm</td></tr></tbody></table></table-wrap><p>Herbarium specimens of <italic><tp:taxon-name><tp:taxon-name-part taxon-name-part-type="genus" reg="Virola">Virola</tp:taxon-name-part><tp:taxon-name-part taxon-name-part-type="species" reg="yasuniana">yasuniana</tp:taxon-name-part></tp:taxon-name></italic> were previously identified as <italic><tp:taxon-name><tp:taxon-name-part taxon-name-part-type="genus" reg="Virola">V.</tp:taxon-name-part><tp:taxon-name-part taxon-name-part-type="species" reg="calophylla">calophylla</tp:taxon-name-part></tp:taxon-name></italic>, <italic><tp:taxon-name><tp:taxon-name-part taxon-name-part-type="genus" reg="Virola">V.</tp:taxon-name-part><tp:taxon-name-part taxon-name-part-type="species" reg="obovata">obovata</tp:taxon-name-part></tp:taxon-name></italic>, or <italic><tp:taxon-name><tp:taxon-name-part taxon-name-part-type="genus" reg="Virola">V.</tp:taxon-name-part><tp:taxon-name-part taxon-name-part-type="species" reg="peruviana">peruviana</tp:taxon-name-part></tp:taxon-name></italic>, all of which have leaf blades with lateral veins that are well separated and stellate, sessile trichomes on abaxial leaf surface. Additionally, the new species shares fruits with a conspicuous carina with <italic><tp:taxon-name><tp:taxon-name-part taxon-name-part-type="genus" reg="Virola">V.</tp:taxon-name-part><tp:taxon-name-part taxon-name-part-type="species" reg="peruviana">peruviana</tp:taxon-name-part></tp:taxon-name></italic>. Differences among these species are summarized in Table <xref ref-type="table" rid="T10">10</xref>.</p></tp:treatment-sec><tp:treatment-sec sec-type="notes" id="SECID0E2TEK"><title>Notes.</title><p>Several collections of <italic><tp:taxon-name><tp:taxon-name-part taxon-name-part-type="genus" reg="Virola">Virola</tp:taxon-name-part><tp:taxon-name-part taxon-name-part-type="species" reg="yasuniana">yasuniana</tp:taxon-name-part></tp:taxon-name></italic> were treated as <italic><tp:taxon-name><tp:taxon-name-part taxon-name-part-type="genus" reg="Virola">V.</tp:taxon-name-part><tp:taxon-name-part taxon-name-part-type="species" reg="obovata">obovata</tp:taxon-name-part></tp:taxon-name></italic> in <italic>Flora of Ecuador</italic> (<italic>H. Vargas &amp; J. Cerda 678, V. Zak &amp; S. Espinoza 4871, 5039</italic>, <italic>5049, 5149</italic>; <xref ref-type="bibr" rid="B33">Jaramillo et al. 2004</xref>). Additionally, studied with “<italic>aberrant fruits</italic>” that is discussed under <italic><tp:taxon-name><tp:taxon-name-part taxon-name-part-type="genus" reg="Virola">V.</tp:taxon-name-part><tp:taxon-name-part taxon-name-part-type="species" reg="peruviana">peruviana</tp:taxon-name-part></tp:taxon-name></italic> in <italic>Flora of Ecuador</italic> (<xref ref-type="bibr" rid="B33">Jaramillo et al. 2004</xref>) correspond with this new species (<italic>C. Cerón &amp; F. Hurtado 6560, M. Aulestia &amp; G. Grefa 247, M. Aulestia &amp; O. Gonti 1969</italic>).</p></tp:treatment-sec><tp:treatment-sec sec-type="material" id="SECID0EWVEK"><title>Specimens examined.</title><p><bold>Ecuador. Napo</bold>: Parque Nacional Yasuní, carretera y Oleoducto de Maxus en construcción, Km. 20, <named-content xmlns:xlink="http://www.w3.org/1999/xlink" content-type="dwc:verbatimCoordinates" xlink:type="simple"><named-content content-type="geo-json" specific-use="{&#34;type&#34;:&#34;Point&#34;,&#34;coordinates&#34;:[-76.500000,-0.550000]}" id="NCID0EBWEK" xlink:type="simple">00°33'S, 076°30'W</named-content></named-content>, 250 m, 28–30 Jul 1993 (♀ fl), <italic>M. Aulestia &amp; G. Grefa 247</italic> (MO!, UPCB [n.v.]); Parque Nacional Yasuní, Carretera y oleoducto de Maxus en construcción, km 54–58, <named-content xmlns:xlink="http://www.w3.org/1999/xlink" content-type="dwc:verbatimCoordinates" xlink:type="simple"><named-content content-type="geo-json" specific-use="{&#34;type&#34;:&#34;Point&#34;,&#34;coordinates&#34;:[-76.500000,-0.800000]}" id="NCID0ELWEK" xlink:type="simple">00°48'S, 076°30'W</named-content></named-content>, 250 m, 26–30 Sep 1993 (fr), <italic>M. Aulestia &amp; N. Andi 783</italic> (MO!, QCNE [n.v.], UPCB [n.v.]); Reserva Etnica Huaorani, carretera y oleoducto de Maxus en construcción Km. 92–96, al norte del Río Yasun, <named-content xmlns:xlink="http://www.w3.org/1999/xlink" content-type="dwc:verbatimCoordinates" xlink:type="simple"><named-content content-type="geo-json" specific-use="{&#34;type&#34;:&#34;Point&#34;,&#34;coordinates&#34;:[-76.150000,-0.916667]}" id="NCID0EVWEK" xlink:type="simple">00°55'S, 076°09'W</named-content></named-content>, 250 m, 20 March 1994 (fr), <italic>M. Aulestia &amp; O. Gonti 1969</italic> (MO!, UPCB [n.v.]); Archidona, Carretera Hollín-Loreto, Km 50, comunidad Guagua Sumaco, Faldas al sur del Volcán Sumaco, <named-content xmlns:xlink="http://www.w3.org/1999/xlink" content-type="dwc:verbatimCoordinates" xlink:type="simple"><named-content content-type="geo-json" specific-use="{&#34;type&#34;:&#34;Point&#34;,&#34;coordinates&#34;:[-77.450000,-0.633333]}" id="NCID0E6WEK" xlink:type="simple">00°38'S, 077°27'W</named-content></named-content>, 1000 m, 29 Apr–2 May 1989 (♀ fl), <italic>C. Cerón &amp; F. Hurtado 6560</italic> (MO!, NY!); Parque Nacional Yasuni-ECY, Sendero “Napo”- 300 m, <named-content xmlns:xlink="http://www.w3.org/1999/xlink" content-type="dwc:verbatimCoordinates" xlink:type="simple"><named-content content-type="geo-json" specific-use="{&#34;type&#34;:&#34;Point&#34;,&#34;coordinates&#34;:[-76.394444,-0.677778]}" id="NCID0EJXEK" xlink:type="simple">00°40'40"S, 076°23'40"W</named-content></named-content>, 200–300 m, 24 Sep 2009 (fr), <italic>Á. Pérez &amp; W. Santillán 4361</italic> (MO!); Parque Nacional Yasuni-ECY, Sendero “Chorongo”- 600 m, <named-content xmlns:xlink="http://www.w3.org/1999/xlink" content-type="dwc:verbatimCoordinates" xlink:type="simple"><named-content content-type="geo-json" specific-use="{&#34;type&#34;:&#34;Point&#34;,&#34;coordinates&#34;:[-76.394444,-0.677778]}" id="NCID0ETXEK" xlink:type="simple">00°40'40"S, 076°23'40"W</named-content></named-content>, 200–300 m, 16 Nov 2009 (fl bud), <italic>Á. Pérez &amp; W. Santillán 4402</italic> (MO!); Loreto, 2 Km al oeste del río Tutapishco, <named-content xmlns:xlink="http://www.w3.org/1999/xlink" content-type="dwc:verbatimCoordinates" xlink:type="simple"><named-content content-type="geo-json" specific-use="{&#34;type&#34;:&#34;Point&#34;,&#34;coordinates&#34;:[-77.366667,-0.600000]}" id="NCID0E4XEK" xlink:type="simple">00°36'S, 077°22'W</named-content></named-content>, 480 m, 27 Jan 1996 (♂ fl bud), <italic>H. Vargas &amp; J. Cerda 678</italic> (MO!, QCA [image!], UPCB [n.v.]). <bold>Pastaza</bold>: Pozo petrolero “Ramírez”, 20 km al sur de la población de Curaray, [<named-content xmlns:xlink="http://www.w3.org/1999/xlink" content-type="dwc:verbatimCoordinates" xlink:type="simple"><named-content content-type="geo-json" specific-use="{&#34;type&#34;:&#34;Point&#34;,&#34;coordinates&#34;:[-76.850000,-1.533333]}" id="NCID0EJYEK" xlink:type="simple">01°32'S, 076°51'W</named-content></named-content>], 300 m, 21–28 Feb 1990 (♂ fl), <italic>V. Zak &amp; S. Espinoza 4871</italic> (<named-content xmlns:xlink="http://www.w3.org/1999/xlink" content-type="dwc:institutional_code" xlink:title="Instituto Nacional de Pesquisas da Amazonia" xlink:href="http://grbio.org/institution/instituto-nacional-de-pesquisas-da-amazonia" xlink:type="simple">INPA</named-content> [image!], MO!, NY!); ibid., 21–28 Feb 1990 (♂ fl), <italic>V. Zak &amp; S. Espinoza 5039</italic> (<named-content xmlns:xlink="http://www.w3.org/1999/xlink" content-type="dwc:institutional_code" xlink:title="Instituto Nacional de Pesquisas da Amazonia" xlink:href="http://grbio.org/institution/instituto-nacional-de-pesquisas-da-amazonia" xlink:type="simple">INPA</named-content> [image!], MO!, NY!, QCNE [n.v.]); ibid., 21–28 Feb 1990 (♂ fl), <italic>V. Zak &amp; S. Espinoza 5049</italic> (<named-content xmlns:xlink="http://www.w3.org/1999/xlink" content-type="dwc:institutional_code" xlink:title="Instituto Nacional de Pesquisas da Amazonia" xlink:href="http://grbio.org/institution/instituto-nacional-de-pesquisas-da-amazonia" xlink:type="simple">INPA</named-content> [image!], MO!, NY!). <bold>Brazil. Acre</bold>: Mâncio Lima, Bacia do Alto Juruá, Rio Moa, Parque Nacional da Serra do Divisor, caminho para o rio Anil, <named-content xmlns:xlink="http://www.w3.org/1999/xlink" content-type="dwc:verbatimCoordinates" xlink:type="simple"><named-content content-type="geo-json" specific-use="{&#34;type&#34;:&#34;Point&#34;,&#34;coordinates&#34;:[-73.657778,-7.440833]}" id="NCID0EFZEK" xlink:type="simple">07°26'27"S, 073°39'28"W</named-content></named-content>, [not elev.], 17 Jun 1996 (imm fr), <italic>M. Silveira et al. 1374</italic> (NY!, UFACPZ [n.v.], UPCB [n.v.]); Mun. Tarauacá, Basin of Rio Juruá, Rio Tarauacá, right bank, Seringal Tamandaré, Colocaçao Santa Maria, Praia de Santa Maria, <named-content xmlns:xlink="http://www.w3.org/1999/xlink" content-type="dwc:verbatimCoordinates" xlink:type="simple"><named-content content-type="geo-json" specific-use="{&#34;type&#34;:&#34;Point&#34;,&#34;coordinates&#34;:[-71.515833,-8.586667]}" id="NCID0EPZEK" xlink:type="simple">08°35'12"S, 071°30'57"W</named-content></named-content>, [not elev.], 18 Nov 1995 (♂ fl), <italic>D. C. Daly et al. 8594</italic> (NY!, UFACPZ [n.v.], UPCB [n.v.]).</p><sec sec-type="﻿New record" id="SECID0EWZEK"><title>﻿New record</title></sec></tp:treatment-sec><tp:treatment-sec><!--Section generated to contain objects referenced in tp:taxon-treatment.--><fig id="F6" position="float" orientation="portrait"><object-id xmlns:xlink="http://www.w3.org/1999/xlink" content-type="doi" xlink:type="simple">10.3897/phytokeys.197.81367.figure6</object-id><object-id xmlns:xlink="http://www.w3.org/1999/xlink" content-type="arpha" xlink:type="simple">DF5EEE8A-45BB-5466-A715-4F70F4250322</object-id><label>Figure 6.</label><caption><p>Comparison of fruits of newly described <italic><tp:taxon-name><tp:taxon-name-part taxon-name-part-type="genus" reg="Virola">Virola</tp:taxon-name-part></tp:taxon-name></italic> species, with those species that are morphologically similar to them, noting the shape, indument, a pericarp thickness <bold>A</bold><italic><tp:taxon-name><tp:taxon-name-part taxon-name-part-type="genus" reg="Virola">V.</tp:taxon-name-part><tp:taxon-name-part taxon-name-part-type="species" reg="aguarunana">aguarunana</tp:taxon-name-part></tp:taxon-name></italic> (<italic>C. Díaz et al. 7195</italic>, MO) <bold>B</bold><italic><tp:taxon-name><tp:taxon-name-part taxon-name-part-type="genus" reg="Virola">V.</tp:taxon-name-part><tp:taxon-name-part taxon-name-part-type="species" reg="alvaroperezii">alvaroperezii</tp:taxon-name-part></tp:taxon-name></italic> (<italic>D. Rubio et al. 2205</italic>, MO) <bold>C</bold><italic><tp:taxon-name><tp:taxon-name-part taxon-name-part-type="genus" reg="Virola">V.</tp:taxon-name-part><tp:taxon-name-part taxon-name-part-type="species" reg="bombuscaroensis">bombuscaroensis</tp:taxon-name-part></tp:taxon-name></italic> (<italic>J. Homeier 4507</italic>, MO) <bold>D</bold><italic><tp:taxon-name><tp:taxon-name-part taxon-name-part-type="genus" reg="Virola">V.</tp:taxon-name-part><tp:taxon-name-part taxon-name-part-type="species" reg="calimensis">calimensis</tp:taxon-name-part></tp:taxon-name></italic> (<italic>M. Monsalve 158</italic>, MO) <bold>E</bold><italic><tp:taxon-name><tp:taxon-name-part taxon-name-part-type="genus" reg="Virola">V.</tp:taxon-name-part><tp:taxon-name-part taxon-name-part-type="species" reg="calophylla">calophylla</tp:taxon-name-part></tp:taxon-name></italic> (<italic>J. J. Pipoly 15614</italic>, MO) <bold>F</bold><italic><tp:taxon-name><tp:taxon-name-part taxon-name-part-type="genus" reg="Virola">V.</tp:taxon-name-part><tp:taxon-name-part taxon-name-part-type="species" reg="calophylloidea">calophylloidea</tp:taxon-name-part></tp:taxon-name></italic> (<italic>S. R. Lowrie et al. 54</italic>, MO) <bold>G</bold><italic><tp:taxon-name><tp:taxon-name-part taxon-name-part-type="genus" reg="Virola">V.</tp:taxon-name-part><tp:taxon-name-part taxon-name-part-type="species" reg="cogolloi">cogolloi</tp:taxon-name-part></tp:taxon-name></italic> (<italic>D. Cárdenas &amp; E. Alvarez 3239</italic>, MO) <bold>H</bold><italic><tp:taxon-name><tp:taxon-name-part taxon-name-part-type="genus" reg="Virola">V.</tp:taxon-name-part><tp:taxon-name-part taxon-name-part-type="species" reg="macrocarpa">macrocarpa</tp:taxon-name-part></tp:taxon-name></italic> (<italic>A. E. Lawrance 675</italic>, MO) <bold>I</bold><italic><tp:taxon-name><tp:taxon-name-part taxon-name-part-type="genus" reg="Virola">V.</tp:taxon-name-part><tp:taxon-name-part taxon-name-part-type="species" reg="excisa">excisa</tp:taxon-name-part></tp:taxon-name></italic> (<italic>W. Palacios 3186</italic>, MO) <bold>J</bold><italic><tp:taxon-name><tp:taxon-name-part taxon-name-part-type="genus" reg="Virola">V.</tp:taxon-name-part><tp:taxon-name-part taxon-name-part-type="species" reg="obovata">obovata</tp:taxon-name-part></tp:taxon-name></italic> (<italic>R. Vásquez &amp; N. Jaramillo 3822</italic>, MO) <bold>K</bold><italic><tp:taxon-name><tp:taxon-name-part taxon-name-part-type="genus" reg="Virola">V.</tp:taxon-name-part><tp:taxon-name-part taxon-name-part-type="species" reg="peruviana">peruviana</tp:taxon-name-part></tp:taxon-name></italic> (<italic>D. N. Smith &amp; V. García 13841</italic>, MO). <bold>L</bold><italic><tp:taxon-name><tp:taxon-name-part taxon-name-part-type="genus" reg="Virola">V.</tp:taxon-name-part><tp:taxon-name-part taxon-name-part-type="species" reg="parkeri">parkeri</tp:taxon-name-part></tp:taxon-name></italic> (<italic>A. Monteagudo et al. 10761</italic>, MO) <bold>M</bold><italic><tp:taxon-name><tp:taxon-name-part taxon-name-part-type="genus" reg="Virola">V.</tp:taxon-name-part><tp:taxon-name-part taxon-name-part-type="species" reg="yasuniana">yasuniana</tp:taxon-name-part></tp:taxon-name></italic> (<italic>Á. Pérez &amp; W. Santillán 4361</italic>, MO; right and below from <italic>V. Zak &amp; S. Espinoza 5149</italic>, MO) <bold>N</bold><italic><tp:taxon-name><tp:taxon-name-part taxon-name-part-type="genus" reg="Virola">V.</tp:taxon-name-part><tp:taxon-name-part taxon-name-part-type="species" reg="tuckerae">tuckerae</tp:taxon-name-part></tp:taxon-name></italic> (<italic>Á. Cogollo et al. 3924</italic>, COL). Scale bars: 1 cm.</p></caption><graphic xmlns:xlink="http://www.w3.org/1999/xlink" xlink:href="phytokeys-197-081_article-81367__-g006.jpg" position="float" orientation="portrait" xlink:type="simple" id="oo_688794.jpg"><uri content-type="original_file" xlink:type="simple">https://binary.pensoft.net/fig/688794</uri></graphic></fig><table-wrap id="T10" position="float" orientation="portrait"><label>Table 10.</label><caption><p>Comparison of <italic><tp:taxon-name><tp:taxon-name-part taxon-name-part-type="genus" reg="Virola">Virola</tp:taxon-name-part><tp:taxon-name-part taxon-name-part-type="species" reg="parkeri">parkeri</tp:taxon-name-part></tp:taxon-name></italic>, with <italic><tp:taxon-name><tp:taxon-name-part taxon-name-part-type="genus" reg="Virola">V.</tp:taxon-name-part><tp:taxon-name-part taxon-name-part-type="species" reg="yasuniana">yasuniana</tp:taxon-name-part></tp:taxon-name></italic>.</p></caption><table id="TID0E66DK" rules="all"><tbody><tr><th rowspan="1" colspan="1">Morphological character</th><th rowspan="1" colspan="1">
                    <italic>
                      <tp:taxon-name><tp:taxon-name-part taxon-name-part-type="genus" reg="Virola">V.</tp:taxon-name-part><tp:taxon-name-part taxon-name-part-type="species" reg="parkeri">parkeri</tp:taxon-name-part></tp:taxon-name>
                    </italic>
                  </th><th rowspan="1" colspan="1">
                    <italic>
                      <tp:taxon-name><tp:taxon-name-part taxon-name-part-type="genus" reg="Virola">V.</tp:taxon-name-part><tp:taxon-name-part taxon-name-part-type="species" reg="yasuniana">yasuniana</tp:taxon-name-part></tp:taxon-name>
                    </italic>
                  </th></tr><tr><td rowspan="1" colspan="1">Leaf blade size</td><td rowspan="1" colspan="1">19.7–24 × 5.2–6.4 cm</td><td rowspan="1" colspan="1">15.7–27.5 × 4.4–6.6 cm</td></tr><tr><td rowspan="1" colspan="1">Spaced lateral veins</td><td rowspan="1" colspan="1">1.5–1.7 (–2) cm apart</td><td rowspan="1" colspan="1">0.9–1.5 (–1.9) cm apart</td></tr><tr><td rowspan="1" colspan="1">Staminate perianth lobes</td><td rowspan="1" colspan="1">ca. 0.9 × 0.5 mm</td><td rowspan="1" colspan="1">0.7–1 × 0.5–0.8 mm</td></tr><tr><td rowspan="1" colspan="1">Filament column</td><td rowspan="1" colspan="1">0.2–0.4 mm long, and ca. 0.1 mm wide at the base</td><td rowspan="1" colspan="1">0.3–0.5 mm long, and ca. 0.2–0.3 mm wide at the base</td></tr><tr><td rowspan="1" colspan="1">Anthers long</td><td rowspan="1" colspan="1">0.5–0.7 mm</td><td rowspan="1" colspan="1">0.5–0.6 mm</td></tr><tr><td rowspan="1" colspan="1">Apiculus long</td><td rowspan="1" colspan="1">ca. 0.8 mm</td><td rowspan="1" colspan="1">ca. 0.1 mm</td></tr><tr><td rowspan="1" colspan="1">Fruit size</td><td rowspan="1" colspan="1">3–3.6 × 2.8–3.1 cm</td><td rowspan="1" colspan="1">3.4–4.2 × 3.1–4 cm</td></tr><tr><td rowspan="1" colspan="1">Fruit carina</td><td rowspan="1" colspan="1">ca. 0.4 cm long (Fig. <xref ref-type="fig" rid="F6">6L</xref>)</td><td rowspan="1" colspan="1">0.4–0.7 cm long (Fig. <xref ref-type="fig" rid="F6">6M</xref>)</td></tr><tr><td rowspan="1" colspan="1">Seed</td><td rowspan="1" colspan="1">ca. 1.9 × 1.6 cm</td><td rowspan="1" colspan="1">ca. 2.5 × 1.9 cm</td></tr></tbody></table></table-wrap></tp:treatment-sec><ref-list><ref id="B9"><mixed-citation xmlns:xlink="http://www.w3.org/1999/xlink" xlink:type="simple"><person-group><name name-style="western"><surname>Bass</surname><given-names>MS</given-names></name><name name-style="western"><surname>Finer</surname><given-names>M</given-names></name><name name-style="western"><surname>Jenkins</surname><given-names>CN</given-names></name><name name-style="western"><surname>Kreft</surname><given-names>H</given-names></name><name name-style="western"><surname>Cisneros-Heredia</surname><given-names>DF</given-names></name><name name-style="western"><surname>McCracken</surname><given-names>SF</given-names></name><name name-style="western"><surname>Pitman</surname><given-names>NCA</given-names></name><name name-style="western"><surname>English</surname><given-names>PH</given-names></name><name name-style="western"><surname>Swing</surname><given-names>K</given-names></name><name name-style="western"><surname>Villa</surname><given-names>G</given-names></name><name name-style="western"><surname>Di Fiore</surname><given-names>A</given-names></name><name name-style="western"><surname>Voigt</surname><given-names>CC</given-names></name><name name-style="western"><surname>Kunz</surname><given-names>TH</given-names></name></person-group> (<year>2010</year>) Global conservation significance of Ecuador’s Yasuní National Park. PLoS ONE 5(1): e8767. <ext-link xlink:type="simple" ext-link-type="doi" xlink:href="10.1371/journal.pone.0008767">https://doi.org/10.1371/journal.pone.0008767</ext-link></mixed-citation></ref><ref id="B52"><mixed-citation xmlns:xlink="http://www.w3.org/1999/xlink" xlink:type="simple"><person-group><name name-style="western"><surname>Pérez</surname><given-names>ÁJ</given-names></name><name name-style="western"><surname>Hernández</surname><given-names>C</given-names></name><name name-style="western"><surname>Romero-Saltos</surname><given-names>H</given-names></name><name name-style="western"><surname>Valencia</surname><given-names>R</given-names></name></person-group> (<year>2014</year>) <source>Árboles Emblemáticos de Yasuní, Ecuador. Quito: Publicaciones del Herbario QCA.</source><publisher-name>Escuela de Ciencias Biológicas</publisher-name>, <publisher-loc>Pontificia Universidad Católica del Ecuador</publisher-loc>, <size units="page">394 pp</size>.</mixed-citation></ref><ref id="B82"><mixed-citation xmlns:xlink="http://www.w3.org/1999/xlink" xlink:type="simple"><person-group><name name-style="western"><surname>van der Hoek</surname><given-names>Y</given-names></name></person-group> (<year>2017</year>) <article-title>The potential of protected areas to halt deforestation in Ecuador.</article-title><source>Environmental Conservation</source><volume>44</volume>(<issue>2</issue>): <fpage>124</fpage>–<lpage>130</lpage>. <ext-link xlink:type="simple" ext-link-type="doi" xlink:href="10.1017/S037689291700011X">https://doi.org/10.1017/S037689291700011X</ext-link></mixed-citation></ref><ref id="B26"><mixed-citation xmlns:xlink="http://www.w3.org/1999/xlink" xlink:type="simple"><person-group><name name-style="western"><surname>Heredia-R</surname><given-names>M</given-names></name><name name-style="western"><surname>Torres</surname><given-names>B</given-names></name><name name-style="western"><surname>Cabrera-Torres</surname><given-names>F</given-names></name><name name-style="western"><surname>Torres</surname><given-names>E</given-names></name><name name-style="western"><surname>Díaz-Ambrona</surname><given-names>CGH</given-names></name><name name-style="western"><surname>Pappalardo</surname><given-names>SE</given-names></name></person-group> (<year>2021</year>) Land use and land cover changes in the diversity and life zone for uncontacted indigenous people: Deforestation hotspots in the Yasuní biosphere reserve. Ecuadorian Amazon. Forests 12(11): e1539. <ext-link xlink:type="simple" ext-link-type="doi" xlink:href="10.3390/f12111539">https://doi.org/10.3390/f12111539</ext-link></mixed-citation></ref><ref id="B74"><mixed-citation xmlns:xlink="http://www.w3.org/1999/xlink" xlink:type="simple"><person-group><name name-style="western"><surname>Smith</surname><given-names>AC</given-names></name><name name-style="western"><surname>Wodehouse</surname><given-names>RP</given-names></name></person-group> (<year>1938</year>) <article-title>The American species of <tp:taxon-name><tp:taxon-name-part taxon-name-part-type="family">Myristicaceae</tp:taxon-name-part></tp:taxon-name>.</article-title><source>Brittonia</source><volume>2</volume>(<issue>5</issue>): <fpage>393</fpage>–<lpage>510</lpage>. <ext-link xlink:type="simple" ext-link-type="doi" xlink:href="10.2307/2804799">https://doi.org/10.2307/2804799</ext-link></mixed-citation></ref><ref id="B33"><mixed-citation xmlns:xlink="http://www.w3.org/1999/xlink" xlink:type="simple"><person-group><name name-style="western"><surname>Jaramillo</surname><given-names>TS</given-names></name><name name-style="western"><surname>Muriel</surname><given-names>P</given-names></name><name name-style="western"><surname>Balslev</surname><given-names>H</given-names></name></person-group> (<year>2004</year>) <article-title><tp:taxon-name><tp:taxon-name-part taxon-name-part-type="family">Myristicaceae</tp:taxon-name-part></tp:taxon-name>.</article-title> In: <person-group><name name-style="western"><surname>Harling</surname><given-names>GW</given-names></name><name name-style="western"><surname>Andersson</surname><given-names>L</given-names></name></person-group> (<role>Eds</role>) <issue-title>Flora of Ecuador.</issue-title><source>University of Göteborg, Göteborg</source><volume>72</volume>: <fpage>1</fpage>–<lpage>101</lpage>.</mixed-citation></ref></ref-list></tp:taxon-treatment>
