# Supplementary material for: ﻿New Species of Virola (Myristicaceae) from South America
Source: PhytoKeys. 2022 May 30;197:81–148. doi: 10.3897/phytokeys.197.81367 (PMC9849048; doi:10.3897/phytokeys.197.81367)
Supplement: XML Treatment for Virola kwatae [file phytokeys.197.81367-treatment11.xml]

<!DOCTYPE tp:taxon-treatment
  PUBLIC "-//TaxonX//DTD Taxonomic Treatment Publishing DTD v0 20100105//EN" "tax-treatment-NSO.dtd">
<tp:taxon-treatment xmlns:tp="http://www.plazi.org/taxpub"><tp:treatment-meta><kwd-group><label>Taxon classification</label><kwd>
              <named-content content-type="kingdom">Plantae</named-content>
            </kwd><kwd>
              <named-content content-type="order">Magnoliales</named-content>
            </kwd><kwd>
              <named-content content-type="family">Myristicaceae</named-content>
            </kwd></kwd-group><mixed-citation publication-type="journal"><person-group><name><surname>Santamaría-Aguilar</surname><given-names>Daniel</given-names></name><name><surname>Lagomarsino</surname><given-names>Laura P.</given-names></name></person-group><article-title>﻿New Species of <italic><tp:taxon-name><tp:taxon-name-part taxon-name-part-type="genus" reg="Virola">Virola</tp:taxon-name-part></tp:taxon-name></italic> (<tp:taxon-name><tp:taxon-name-part taxon-name-part-type="family">Myristicaceae</tp:taxon-name-part></tp:taxon-name>) from South America</article-title><source>PhytoKeys</source><day>30</day><month>05</month><year>2022</year><volume>197</volume><fpage>81</fpage><lpage>148</lpage><pub-id pub-id-type="doi">10.3897/phytokeys.197.81367</pub-id></mixed-citation></tp:treatment-meta><tp:nomenclature><label>﻿</label><tp:taxon-name>
            <object-id xmlns:xlink="http://www.w3.org/1999/xlink" content-type="arpha" xlink:type="simple">9D64BA25-DF8E-5A64-B2F5-B43EF9D52015</object-id>
            <tp:taxon-name-part taxon-name-part-type="genus" reg="Virola">Virola</tp:taxon-name-part>
            <tp:taxon-name-part taxon-name-part-type="species" reg="kwatae">kwatae</tp:taxon-name-part>
          </tp:taxon-name><tp:taxon-authority>Sabatier. Adansonia ser. 3,19: 273. 1997.</tp:taxon-authority></tp:nomenclature><tp:treatment-sec sec-type="material" id="SECID0E51EK"><title>Type.</title><p><bold>French Guiana.</bold> Rivère Arataye, Saut Pararé, 31 Jul 1984 [♀ fl &amp; fr], [<italic>D.] Sabatier 931</italic> (holotype P [barcode P00135215, image!]; isotype CAY, <named-content xmlns:xlink="http://www.w3.org/1999/xlink" content-type="dwc:institutional_code" xlink:title="Instituto Nacional de Pesquisas da Amazonia" xlink:href="http://grbio.org/institution/instituto-nacional-de-pesquisas-da-amazonia" xlink:type="simple">INPA</named-content>, K [barcode K000575173, image!], MPU [barcode MPU024622, image!], NY! [NY00346038], P-3 sheets [barcodes P00135216, P00135217, P00135218, image!], US [barcode US00623540, image!]).</p></tp:treatment-sec><tp:treatment-sec sec-type="distribution" id="SECID0EM2EK"><title>Distributions.</title><p>French Guiana and Brazil (Amapá).</p></tp:treatment-sec><tp:treatment-sec sec-type="Common name" id="SECID0ER2EK"><title>Common name.</title><p>Gaan busi Mulumba (Paramaka; <xref ref-type="bibr" rid="B63">Sabatier 1997</xref>). French Guiana: yayamadou, yayamadou montagne (Créole) (<xref ref-type="bibr" rid="B46">Mitchell 2002</xref>).</p></tp:treatment-sec><tp:treatment-sec sec-type="etymology" id="SECID0E62EK"><title>Etymology.</title><p>The specific epithet alludes to the Spider monkeys, or ateles (<italic><tp:taxon-name><tp:taxon-name-part taxon-name-part-type="genus" reg="Ateles">Ateles</tp:taxon-name-part><tp:taxon-name-part taxon-name-part-type="species" reg="panisczis">panisczis</tp:taxon-name-part></tp:taxon-name></italic>), locally called kwata, who consume the fruits of this species (<xref ref-type="bibr" rid="B63">Sabatier 1997</xref>).</p></tp:treatment-sec><tp:treatment-sec sec-type="notes" id="SECID0EU3EK"><title>Note.</title><p><italic><tp:taxon-name><tp:taxon-name-part taxon-name-part-type="genus" reg="Virola">Virola</tp:taxon-name-part><tp:taxon-name-part taxon-name-part-type="species" reg="kwatae">kwatae</tp:taxon-name-part></tp:taxon-name></italic> was previously known from French Guiana. However, in a recent study of herbarium specimens at New York Botanical Garden, a collection with fruit made in Amapá state, Brazil was located. To our knowledge this represents the first record of this species among the Flora of Brazil.</p></tp:treatment-sec><tp:treatment-sec sec-type="material" id="SECID0EF4EK"><title>Specimens examined.</title><p><bold>Brazil. Amapá</bold>: Município Macapá, Rio Falsino, approx. 10 km upstream of confluence with Rio Araguari, <named-content xmlns:xlink="http://www.w3.org/1999/xlink" content-type="dwc:verbatimCoordinates" xlink:type="simple"><named-content content-type="geo-json" specific-use="{&#34;type&#34;:&#34;Point&#34;,&#34;coordinates&#34;:[-51.750000,-0.833333]}" id="NCID0EQ4EK" xlink:type="simple">00°50'S, 51°45'W</named-content></named-content>, 13 Dec 1984 (fr), <italic>D. C. Daly et al. 3865</italic> (MO [n.v.], NY!, US [image!]).</p><sec sec-type="﻿Nomenclatural note" id="SECID0EX4EK"><title>﻿Nomenclatural note</title></sec></tp:treatment-sec><ref-list><ref id="B63"><mixed-citation xmlns:xlink="http://www.w3.org/1999/xlink" xlink:type="simple"><person-group><name name-style="western"><surname>Sabatier</surname><given-names>D</given-names></name></person-group> (<year>1997</year>) Description et biologie d’une nouvelle espèce de <italic><tp:taxon-name><tp:taxon-name-part taxon-name-part-type="genus">Virola</tp:taxon-name-part></tp:taxon-name></italic> (<tp:taxon-name><tp:taxon-name-part taxon-name-part-type="family">Myristicaceae</tp:taxon-name-part></tp:taxon-name>) de Guyane. Adansonia sér. 3 19(2): 273–278. <ext-link xlink:type="simple" ext-link-type="uri" xlink:href="https://sciencepress.mnhn.fr/sites/default/files/articles/pdf/a1997n2a8.pdf">https://sciencepress.mnhn.fr/sites/default/files/articles/pdf/a1997n2a8.pdf</ext-link></mixed-citation></ref><ref id="B46"><mixed-citation xmlns:xlink="http://www.w3.org/1999/xlink" xlink:type="simple"><person-group><name name-style="western"><surname>Mitchell</surname><given-names>JD</given-names></name></person-group> (<year>2002</year>) <article-title><tp:taxon-name><tp:taxon-name-part taxon-name-part-type="family">Myristicaceae</tp:taxon-name-part></tp:taxon-name> (Nutmeg Family).</article-title> In: <person-group><name name-style="western"><surname>Mori</surname><given-names>SA</given-names></name><name name-style="western"><surname>Cremers</surname><given-names>G</given-names></name><name name-style="western"><surname>Gracie</surname><given-names>CA</given-names></name><name name-style="western"><surname>de Granville</surname><given-names>JJ</given-names></name><name name-style="western"><surname>Heald</surname><given-names>SV</given-names></name><name name-style="western"><surname>Hoff</surname><given-names>M</given-names></name><name name-style="western"><surname>Mitchell</surname><given-names>JD</given-names></name></person-group> (<role>Eds</role>) <issue-title>Guide to the vascular plants of Central French Guiana.</issue-title><source>Memoirs of The New York Botanical Garden 76(2)</source>, <fpage>525</fpage>–<lpage>532</lpage>.</mixed-citation></ref></ref-list></tp:taxon-treatment>
