# Supplementary material for: ﻿New Species of Virola (Myristicaceae) from South America
Source: PhytoKeys. 2022 May 30;197:81–148. doi: 10.3897/phytokeys.197.81367 (PMC9849048; doi:10.3897/phytokeys.197.81367)
Supplement: XML Treatment for Virola macrocarpa [file phytokeys.197.81367-treatment12.xml]

<!DOCTYPE tp:taxon-treatment
  PUBLIC "-//TaxonX//DTD Taxonomic Treatment Publishing DTD v0 20100105//EN" "tax-treatment-NSO.dtd">
<tp:taxon-treatment xmlns:tp="http://www.plazi.org/taxpub"><tp:treatment-meta><kwd-group><label>Taxon classification</label><kwd>
              <named-content content-type="kingdom">Plantae</named-content>
            </kwd><kwd>
              <named-content content-type="order">Magnoliales</named-content>
            </kwd><kwd>
              <named-content content-type="family">Myristicaceae</named-content>
            </kwd></kwd-group><mixed-citation publication-type="journal"><person-group><name><surname>Santamaría-Aguilar</surname><given-names>Daniel</given-names></name><name><surname>Lagomarsino</surname><given-names>Laura P.</given-names></name></person-group><article-title>﻿New Species of <italic><tp:taxon-name><tp:taxon-name-part taxon-name-part-type="genus" reg="Virola">Virola</tp:taxon-name-part></tp:taxon-name></italic> (<tp:taxon-name><tp:taxon-name-part taxon-name-part-type="family">Myristicaceae</tp:taxon-name-part></tp:taxon-name>) from South America</article-title><source>PhytoKeys</source><day>30</day><month>05</month><year>2022</year><volume>197</volume><fpage>81</fpage><lpage>148</lpage><pub-id pub-id-type="doi">10.3897/phytokeys.197.81367</pub-id></mixed-citation></tp:treatment-meta><tp:nomenclature><label>﻿</label><tp:taxon-name>
            <object-id xmlns:xlink="http://www.w3.org/1999/xlink" content-type="arpha" xlink:type="simple">68198C21-6920-5CE8-9FC7-2022DE5D5B89</object-id>
            <tp:taxon-name-part taxon-name-part-type="genus" reg="Virola">Virola</tp:taxon-name-part>
            <tp:taxon-name-part taxon-name-part-type="species" reg="macrocarpa">macrocarpa</tp:taxon-name-part>
          </tp:taxon-name><tp:taxon-authority>A. C. Sm. Brittonia 2: 476. 1938.</tp:taxon-authority></tp:nomenclature><tp:treatment-sec sec-type="material" id="SECID0E65EK"><title>Type.</title><p><bold>Colombia. Boyacá</bold>: [Municipality Muzo] [El Umbo] El Humbo, ca. 130 mi N of Bogotá, alt. ca. 1100 m, 15 Mar. 1933 [fr], <italic>A. E. Lawrence 675</italic> (holotype: B, destroyed; lectotype, designated here: MO-2 sheets [accession 1068405, 1068404, barcodes MO-100018, MO-100024]; isolectotypes A [barcode 00039901; image!], F-2 sheets [barcodes F0360189F, F0360190F; image!], G-2 sheets [barcodes G00341083, G00341085; image!], K [barcode K000575178; image!], S [S-R-6995], US-2 sheets [barcodes US00098908, US00098909; image!]; photo of the B specimen at P [barcode 02026667; image!]).</p></tp:treatment-sec><tp:treatment-sec sec-type="distribution" id="SECID0EJ6EK"><title>Distribution.</title><p>Endemic to Colombia (Boyacá).</p></tp:treatment-sec><tp:treatment-sec sec-type="notes" id="SECID0EO6EK"><title>Notes.</title><p><italic><tp:taxon-name><tp:taxon-name-part taxon-name-part-type="genus" reg="Virola">Virola</tp:taxon-name-part><tp:taxon-name-part taxon-name-part-type="species" reg="macrocarpa">macrocarpa</tp:taxon-name-part></tp:taxon-name></italic> was described by Smith based on a specimen collected by the Scottish immigrant Alexander E. Lawrance in the Andes of Boyacá, Colombia (<xref ref-type="bibr" rid="B74">Smith and Wodehouse 1938</xref>). In the protologue, Smith mentions that the type is deposited in the herbarium of the Botanisches Museum, Berlin-Dahlem (B), and F, M, S, US; there are additional, duplicates at A, G, K, and MO. Because the material at B was destroyed during World War II, we designate the material deposited at Missouri Botanical Garden (MO) as lectotype for this name, according to Art. 9.11 of ICN (<xref ref-type="bibr" rid="B81">Turland et al. 2018</xref>). This specimen is mounted on two sheets that are properly labelled as being parts of the same specimen (i.e., “Sheet 1 of 2,” “Sheet 2 of 2) according to ICN Art. 8.3 (<xref ref-type="bibr" rid="B81">Turland et al. 2018</xref>). One of these sheets shows the adaxial side of leaves and the infrutescence axes (MO-1068404; sheet 1 of 2), while the other (MO-1068405; sheet 2 of 2) includes fragments of both adaxial and abaxial leaf surfaces and a single dehiscent fruit that is attached, with six additional fruits inside the packet. This second sheet is annotated in Smith’s handwriting. These specimens were distributed under the name of <italic><tp:taxon-name><tp:taxon-name-part taxon-name-part-type="genus" reg="Virola">V.</tp:taxon-name-part><tp:taxon-name-part taxon-name-part-type="species" reg="sebifera">sebifera</tp:taxon-name-part></tp:taxon-name></italic>.</p><p>The name <italic><tp:taxon-name><tp:taxon-name-part taxon-name-part-type="genus" reg="Virola">Virola</tp:taxon-name-part><tp:taxon-name-part taxon-name-part-type="species" reg="macrocarpa">macrocarpa</tp:taxon-name-part></tp:taxon-name></italic> was applied to collections from Costa Rica and Panama that now correspond to <italic><tp:taxon-name><tp:taxon-name-part taxon-name-part-type="genus" reg="Virola">V.</tp:taxon-name-part><tp:taxon-name-part taxon-name-part-type="species" reg="allenii">allenii</tp:taxon-name-part></tp:taxon-name></italic>, <italic><tp:taxon-name><tp:taxon-name-part taxon-name-part-type="genus" reg="Virola">V.</tp:taxon-name-part><tp:taxon-name-part taxon-name-part-type="species" reg="amistadensis">amistadensis</tp:taxon-name-part></tp:taxon-name></italic>, and <italic><tp:taxon-name><tp:taxon-name-part taxon-name-part-type="genus" reg="Virola">V.</tp:taxon-name-part><tp:taxon-name-part taxon-name-part-type="species" reg="otobifolia">otobifolia</tp:taxon-name-part></tp:taxon-name></italic>, as well some collections from Colombia and Ecuador that now correspond to <italic><tp:taxon-name><tp:taxon-name-part taxon-name-part-type="genus" reg="Virola">V.</tp:taxon-name-part><tp:taxon-name-part taxon-name-part-type="species" reg="alvaroperezii">alvaroperezii</tp:taxon-name-part></tp:taxon-name></italic>, <italic><tp:taxon-name><tp:taxon-name-part taxon-name-part-type="genus" reg="Virola">V.</tp:taxon-name-part><tp:taxon-name-part taxon-name-part-type="species" reg="calimensis">calimensis</tp:taxon-name-part></tp:taxon-name></italic>, and <italic><tp:taxon-name><tp:taxon-name-part taxon-name-part-type="genus" reg="Virola">V.</tp:taxon-name-part><tp:taxon-name-part taxon-name-part-type="species" reg="cogolloi">cogolloi</tp:taxon-name-part></tp:taxon-name></italic>.</p><p>It is important to mention that, following our species concept, this name has been widely used to identify specimens, and is thus frequent in the literature and specimen databases. As circumscribed here, <italic><tp:taxon-name><tp:taxon-name-part taxon-name-part-type="genus" reg="Virola">V.</tp:taxon-name-part><tp:taxon-name-part taxon-name-part-type="species" reg="macrocarpa">macrocarpa</tp:taxon-name-part></tp:taxon-name></italic> is known only from the type collection and is restricted to Colombia. We believe that the identity of following and others specimens identified as <italic><tp:taxon-name><tp:taxon-name-part taxon-name-part-type="genus" reg="Virola">V.</tp:taxon-name-part><tp:taxon-name-part taxon-name-part-type="species" reg="macrocarpa">macrocarpa</tp:taxon-name-part></tp:taxon-name></italic> should be evaluated when more collections are available, including: <italic>D. Cárdenas et al. 2772</italic> (fr.; COL, MO); <italic>A. Gentry &amp; E. Rentería 24055</italic> (fr.; COL, MO), <italic>S. E. Hoyos-Gómez &amp; A. Upegui 130</italic> (fr.; COL).</p></tp:treatment-sec><ref-list><ref id="B74"><mixed-citation xmlns:xlink="http://www.w3.org/1999/xlink" xlink:type="simple"><person-group><name name-style="western"><surname>Smith</surname><given-names>AC</given-names></name><name name-style="western"><surname>Wodehouse</surname><given-names>RP</given-names></name></person-group> (<year>1938</year>) <article-title>The American species of <tp:taxon-name><tp:taxon-name-part taxon-name-part-type="family">Myristicaceae</tp:taxon-name-part></tp:taxon-name>.</article-title><source>Brittonia</source><volume>2</volume>(<issue>5</issue>): <fpage>393</fpage>–<lpage>510</lpage>. <ext-link xlink:type="simple" ext-link-type="doi" xlink:href="10.2307/2804799">https://doi.org/10.2307/2804799</ext-link></mixed-citation></ref><ref id="B81"><mixed-citation xmlns:xlink="http://www.w3.org/1999/xlink" xlink:type="simple"><person-group><name name-style="western"><surname>Turland</surname><given-names>NJ</given-names></name><name name-style="western"><surname>Wiersema</surname><given-names>JH</given-names></name><name name-style="western"><surname>Barrie</surname><given-names>FR</given-names></name><name name-style="western"><surname>Greuter</surname><given-names>W</given-names></name><name name-style="western"><surname>Hawksworth</surname><given-names>DL</given-names></name><name name-style="western"><surname>Herendeen</surname><given-names>PS</given-names></name><name name-style="western"><surname>Knapp</surname><given-names>S</given-names></name><name name-style="western"><surname>Kusber</surname><given-names>W-H</given-names></name><name name-style="western"><surname>Li</surname><given-names>D-Z</given-names></name><name name-style="western"><surname>Marhold</surname><given-names>K</given-names></name><name name-style="western"><surname>May</surname><given-names>TW</given-names></name><name name-style="western"><surname>McNeill</surname><given-names>J</given-names></name><name name-style="western"><surname>Monro</surname><given-names>AM</given-names></name><name name-style="western"><surname>Prado</surname><given-names>J</given-names></name><name name-style="western"><surname>Price</surname><given-names>MJ</given-names></name><name name-style="western"><surname>Smith</surname><given-names>GF [Eds]</given-names></name></person-group> (<year>2018</year>) International Code of Nomenclature for algae, fungi, and plants (Shenzhen Code) adopted by the Nineteenth International Botanical Congress Shenzhen, China, July 2017. Regnum Vegetabile 159. Koeltz Botanical Books, Glashütten. <ext-link xlink:type="simple" ext-link-type="doi" xlink:href="10.12705/Code.2018">https://doi.org/10.12705/Code.2018</ext-link></mixed-citation></ref></ref-list></tp:taxon-treatment>
